# Supplementary material for: Enhanced chiroptic properties of nanocomposites of achiral plasmonic nanoparticles decorated with chiral dye-loaded micelles
Source: Nat Commun. 2023 Jan 5;14:81. doi: 10.1038/s41467-022-35699-z (PMC9816153; doi:10.1038/s41467-022-35699-z)
Supplement: Supplementary file 4 — Source Data [file 41467_2022_35699_MOESM4_ESM.xlsx]

## Sheet: Figure 2c
Extinction of PdTPBP		Extinction of AuNR653		PL of R-1
Wavelength/nm	Extinction	Wavelength/nm	Extinction	Wavelength/nm	Extinction
800	0	950	0.02695	420	0.01027
799	0.00052687	949	0.02599	421	0.00996
798	0.00052687	948	0.0231	422	0.01038
797	0.00052687	947	0.02791	423	0.01004
796	0.00052687	946	0.02695	424	0.01028
795	0	945	0.02984	425	0.00992
794	0	944	0.03369	426	0.00995
793	0	943	0.03176	427	0.01009
792	0	942	0.02502	428	0.00994
791	0	941	0.02117	429	0.01006
790	0	940	0.01829	430	0.01073
789	0	939	0.01444	431	0.01138
788	0.00052687	938	0.00866	432	0.01094
787	0	937	0.00481	433	0.01155
786	0	936	0.00577	434	0.01137
785	0	935	0.00866	435	0.01274
784	0	934	0.01059	436	0.01265
783	0	933	0.01732	437	0.01353
782	0	932	0.0154	438	0.01472
781	0	931	0.01251	439	0.01677
780	0	930	0.01251	440	0.01771
779	0	929	0.01155	441	0.02157
778	0	928	0.0077	442	0.02489
777	0	927	0.00289	443	0.02854
776	0	926	0	444	0.03595
775	0.00052687	925	0.00289	445	0.04203
774	0.00052687	924	0.00289	446	0.04967
773	0.00052687	923	0.00385	447	0.06062
772	0.00052687	922	0.00866	448	0.07618
771	0.00052687	921	0.00866	449	0.0912
770	0.00052687	920	0.01059	450	0.11475
769	0.00052687	919	0.00962	451	0.13625
768	0.00052687	918	0.00962	452	0.16976
767	0.00052687	917	0.00577	453	0.19565
766	0.00052687	916	0.0077	454	0.23528
765	0.00052687	915	0.01347	455	0.28507
764	0.00052687	914	0.01925	456	0.3155
763	0.00052687	913	0.01829	457	0.38232
762	0.00052687	912	0.01636	458	0.44635
761	0.00052687	911	0.0154	459	0.512
760	0.00052687	910	0.01347	460	0.57634
759	0.00052687	909	0.00962	461	0.65198
758	0.00052687	908	0.00962	462	0.71339
757	0.00052687	907	0.00866	463	0.76861
756	0.00105	906	0.00962	464	0.83617
755	0.00105	905	0.01059	465	0.88536
754	0.00105	904	0.01059	466	0.91121
753	0.00105	903	0.0077	467	0.96832
752	0.00105	902	0.00866	468	0.97706
751	0.00105	901	0.01059	469	1
750	0.00105	900	0.01444	470	0.99478
749	0.00105	899	0.01347	471	0.98558
748	0.00158	898	0.01251	472	0.98692
747	0.00158	897	0.01155	473	0.97595
746	0.00158	896	0.00962	474	0.93215
745	0.00158	895	0.00962	475	0.9147
744	0.00211	894	0.00866	476	0.88676
743	0.00211	893	0.00866	477	0.87479
742	0.00211	892	0.01059	478	0.83475
741	0.00211	891	0.01347	479	0.80308
740	0.00211	890	0.0154	480	0.78052
739	0.00211	889	0.0154	481	0.7558
738	0.00211	888	0.0154	482	0.73801
737	0.00263	887	0.01444	483	0.72663
736	0.00263	886	0.01444	484	0.70834
735	0.00263	885	0.0154	485	0.6882
734	0.00316	884	0.0154	486	0.68093
733	0.00316	883	0.01732	487	0.6936
732	0.00316	882	0.01732	488	0.69652
731	0.00316	881	0.01925	489	0.70588
730	0.00316	880	0.02021	490	0.71335
729	0.00316	879	0.02021	491	0.72558
728	0.00316	878	0.02021	492	0.74147
727	0.00316	877	0.02117	493	0.76065
726	0.00316	876	0.02117	494	0.78111
725	0.00369	875	0.02117	495	0.78591
724	0.00369	874	0.02021	496	0.79259
723	0.00369	873	0.02021	497	0.79288
722	0.00369	872	0.02117	498	0.79723
721	0.00369	871	0.02214	499	0.79679
720	0.00369	870	0.02214	500	0.78195
719	0.00369	869	0.0231	501	0.77122
718	0.00369	868	0.02406	502	0.75843
717	0.00369	867	0.02502	503	0.76264
716	0.00369	866	0.02599	504	0.73437
715	0.00369	865	0.02695	505	0.71103
714	0.00369	864	0.02695	506	0.68226
713	0.00369	863	0.02887	507	0.66555
712	0.00369	862	0.02887	508	0.64352
711	0.00369	861	0.02887	509	0.62134
710	0.00369	860	0.02887	510	0.58441
709	0.00369	859	0.02984	511	0.55404
708	0.00369	858	0.02984	512	0.54497
707	0.00369	857	0.03176	513	0.5049
706	0.00369	856	0.03272	514	0.49259
705	0.00369	855	0.03369	515	0.46908
704	0.00369	854	0.03465	516	0.44402
703	0.00369	853	0.03465	517	0.42123
702	0.00369	852	0.03561	518	0.40625
701	0.00369	851	0.03657	519	0.38903
700	0.00369	850	0.03754	520	0.37647
699	0.00369	849	0.0385	521	0.36552
698	0.00369	848	0.0385	522	0.36334
697	0.00369	847	0.03946	523	0.34025
696	0.00369	846	0.04042	524	0.33179
695	0.00369	845	0.04139	525	0.31845
694	0.00369	844	0.04235	526	0.32749
693	0.00369	843	0.04331	527	0.30305
692	0.00369	842	0.04427	528	0.2967
691	0.00369	841	0.04524	529	0.28969
690	0.00369	840	0.0462	530	0.29284
689	0.00369	839	0.0462	531	0.29197
688	0.00369	838	0.04716	532	0.29983
687	0.00369	837	0.04812	533	0.27485
686	0.00369	836	0.04909	534	0.27823
685	0.00369	835	0.05005	535	0.26671
684	0.00369	834	0.05101	536	0.27269
683	0.00369	833	0.05197	537	0.26025
682	0.00369	832	0.05294	538	0.25474
681	0.00369	831	0.0539	539	0.24406
680	0.00421	830	0.05486	540	0.25216
679	0.00421	829	0.05582	541	0.23271
678	0.00421	828	0.05679	542	0.23392
677	0.00421	827	0.05775	543	0.22472
676	0.00421	826	0.05871	544	0.22005
675	0.00421	825	0.05967	545	0.21295
674	0.00421	824	0.06064	546	0.20497
673	0.00421	823	0.0616	547	0.199
672	0.00421	822	0.06256	548	0.18653
671	0.00421	821	0.06352	549	0.1805
670	0.00421	820	0.06449	550	0.17051
669	0.00369	819	0.06545	551	0.16946
668	0.00369	818	0.06641	552	0.16124
667	0.00369	817	0.06833	553	0.16727
666	0.00369	816	0.0693	554	0.14669
665	0.00369	815	0.07026	555	0.14488
664	0.00421	814	0.07122	556	0.13509
663	0.00421	813	0.07218	557	0.13013
662	0.00421	812	0.07411	558	0.12437
661	0.00421	811	0.07507	559	0.11849
660	0.00474	810	0.07603	560	0.1183
659	0.00474	809	0.077	561	0.10848
658	0.00527	808	0.07796	562	0.10173
657	0.0058	807	0.07892	563	0.10307
656	0.00632	806	0.07988	564	0.10188
655	0.00685	805	0.08181	565	0.0945
654	0.0079	804	0.08277	566	0.08913
653	0.00896	803	0.08373	567	0.09202
652	0.00948	802	0.0847	568	0.08335
651	0.01054	801	0.08566	569	0.08496
650	0.01212	800	0.08662	570	0.0833
649	0.01423	799	0.08758	571	0.07709
648	0.01633	798	0.08855	572	0.07665
647	0.01897	797	0.08951	573	0.08138
646	0.02213	796	0.09143	574	0.07052
645	0.02687	795	0.0924	575	0.06976
644	0.03161	794	0.09336	576	0.06567
643	0.03741	793	0.09432	577	0.06742
642	0.04426	792	0.09528	578	0.06851
641	0.05269	791	0.09721	579	0.06453
640	0.0627	790	0.09817	580	0.0633
639	0.07482	789	0.09913	581	0.06474
638	0.08904	788	0.1001	582	0.05668
637	0.1059	787	0.10106	583	0.0586
636	0.12487	786	0.10202	584	0.06117
635	0.14594	785	0.10395	585	0.05267
634	0.16913	784	0.10491	586	0.05489
633	0.19389	783	0.10587	587	0.05232
632	0.2197	782	0.10683	588	0.05268
631	0.24763	781	0.1078	589	0.05149
630	0.27503	780	0.10876	590	0.04922
629	0.3019	779	0.10972	591	0.05058
628	0.32719	778	0.11068	592	0.04787
627	0.35142	777	0.11165	593	0.04413
626	0.36881	776	0.11357	594	0.04238
625	0.37777	775	0.11453	595	0.04476
624	0.38145	774	0.1155	596	0.03884
623	0.37935	773	0.11646	597	0.03792
622	0.36776	772	0.11742	598	0.035
621	0.34773	771	0.11838	599	0.03749
620	0.32403	770	0.11935	600	0.03696
619	0.29715	769	0.12031	601	0.03479
618	0.26765	768	0.12223	602	0.03211
617	0.23762	767	0.1232	603	0.03137
616	0.21022	766	0.12416	604	0.03307
615	0.18493	765	0.12512	605	0.02893
614	0.1628	764	0.12608	606	0.02843
613	0.14278	763	0.12705	607	0.02908
612	0.1254	762	0.12897	608	0.02479
611	0.10906	761	0.12993	609	0.02666
610	0.09536	760	0.1309	610	0.02591
609	0.08377	759	0.13186	611	0.02392
608	0.07323	758	0.13282	612	0.0234
607	0.06428	757	0.13474	613	0.02507
606	0.05743	756	0.13571	614	0.02432
605	0.05163	755	0.13667	615	0.02393
604	0.04689	754	0.13859	616	0.02233
603	0.04268	753	0.13956	617	0.02175
602	0.03952	752	0.14148	618	0.0217
601	0.03688	751	0.14244	619	0.02219
600	0.03477	750	0.14437	620	0.02102
599	0.03267	749	0.14533	621	0.01974
598	0.03161	748	0.14726	622	0.02061
597	0.03056	747	0.14822	623	0.02137
596	0.0295	746	0.15014	624	0.02013
595	0.02898	745	0.15207	625	0.01704
594	0.02845	744	0.15399	626	0.02117
593	0.02792	743	0.15496	627	0.01892
592	0.02792	742	0.15688	628	0.0166
591	0.02845	741	0.15881	629	0.01851
590	0.0295	740	0.16073	630	0.01589
589	0.03056	739	0.16362	631	0.01766
588	0.03161	738	0.16554	632	0.01777
587	0.03319	737	0.16747	633	0.01719
586	0.03477	736	0.17036	634	0.01512
585	0.03635	735	0.17228	635	0.01742
584	0.03741	734	0.17517	636	0.01718
583	0.03899	733	0.17709	637	0.01786
582	0.04057	732	0.17998	638	0.0126
581	0.04162	731	0.18287	639	0.01473
580	0.04268	730	0.18576	640	0.01666
579	0.04373	729	0.18864	641	0.01386
578	0.04478	728	0.19153	642	0.01662
577	0.04531	727	0.19538	643	0.01399
576	0.04531	726	0.19827	644	0.01466
575	0.04531	725	0.20212	645	0.01431
574	0.04478	724	0.20597	646	0.01489
573	0.04426	723	0.20982	647	0.01453
572	0.0432	722	0.21367	648	0.01492
571	0.04162	721	0.21752	649	0.01443
570	0.04004	720	0.22233	650	0.01417
569	0.03846	719	0.22618	651	0.01467
568	0.03583	718	0.23195	652	0.01472
567	0.03319	717	0.23677	653	0.01478
566	0.03056	716	0.24254	654	0.01517
565	0.02792	715	0.24735	655	0.01386
564	0.02529	714	0.25313	656	0.01414
563	0.02266	713	0.2589	657	0.01081
562	0.02002	712	0.26564	658	0.01473
561	0.01791	711	0.27141	659	0.01419
560	0.01581	710	0.27815	660	0.0128
559	0.01423	709	0.28489	661	0.01394
558	0.01264	708	0.29259	662	0.01264
557	0.01159	707	0.30125	663	0.0123
556	0.01054	706	0.30895	664	0.00957
555	0.00948	705	0.31761	665	0.0111
554	0.00896	704	0.32628	666	0.01152
553	0.00843	703	0.33494	667	0.01416
552	0.0079	702	0.34456	668	0.01171
551	0.0079	701	0.35419	669	0.01375
550	0.00738	700	0.36477	670	0.01272
549	0.00738	699	0.37536	671	0.01276
548	0.00738	698	0.38691	672	0.01142
547	0.00738	697	0.39846	673	0.01047
546	0.00738	696	0.41097	674	0.01034
545	0.00738	695	0.42348	675	0.01209
544	0.00738	694	0.436	676	0.01316
543	0.00738	693	0.44947	677	0.01099
542	0.00738	692	0.46295	678	0.01102
541	0.0079	691	0.47642	679	0.00921
540	0.0079	690	0.49086	680	0.01292
539	0.0079	689	0.50529	681	0.01031
538	0.00843	688	0.52069	682	0.01001
537	0.00843	687	0.53705	683	0.01212
536	0.00896	686	0.55342	684	0.01004
535	0.00896	685	0.56978	685	0.01303
534	0.00948	684	0.5871	686	0.00973
533	0.01001	683	0.6025	687	0.00974
532	0.01001	682	0.61983	688	0.00941
531	0.01054	681	0.63715	689	0.00924
530	0.01054	680	0.65448	690	0.00924
529	0.01106	679	0.6718	691	0.01015
528	0.01106	678	0.69009	692	0.01108
527	0.01159	677	0.70837	693	0.00795
526	0.01159	676	0.72666	694	0.01076
525	0.01159	675	0.74495	695	0.00676
524	0.01159	674	0.76227	696	0.00809
523	0.01159	673	0.7796	697	0.01498
522	0.01159	672	0.79692	698	0.00986
521	0.01106	671	0.81232	699	0.00764
520	0.01106	670	0.82964	700	0.01009
519	0.01106	669	0.84601
518	0.01054	668	0.86141
517	0.01054	667	0.8768
516	0.01054	666	0.8922
515	0.01106	665	0.90664
514	0.01106	664	0.91915
513	0.01106	663	0.9307
512	0.01159	662	0.94225
511	0.01159	661	0.95284
510	0.01212	660	0.96246
509	0.01212	659	0.97113
508	0.01264	658	0.97883
507	0.01317	657	0.98556
506	0.01317	656	0.99038
505	0.0137	655	0.99519
504	0.01423	654	0.99808
503	0.01475	653	1
502	0.01528	652	1
501	0.01581	651	1
500	0.01686	650	0.99808
499	0.01739	649	0.99519
498	0.01844	648	0.99134
497	0.01897	647	0.98556
496	0.02002	646	0.97979
495	0.02107	645	0.97113
494	0.0216	644	0.96246
493	0.02213	643	0.9538
492	0.02266	642	0.94321
491	0.02266	641	0.93167
490	0.02213	640	0.91915
489	0.02107	639	0.90568
488	0.02002	638	0.89124
487	0.01897	637	0.87584
486	0.01791	636	0.86044
485	0.01686	635	0.84408
484	0.01633	634	0.82772
483	0.01581	633	0.81136
482	0.01528	632	0.795
481	0.01475	631	0.77767
480	0.01475	630	0.75938
479	0.01475	629	0.7411
478	0.01475	628	0.72281
477	0.01528	627	0.70356
476	0.01581	626	0.68431
475	0.01581	625	0.66506
474	0.01633	624	0.64774
473	0.01686	623	0.62945
472	0.01791	622	0.61309
471	0.01844	621	0.5948
470	0.01949	620	0.57844
469	0.02055	619	0.56112
468	0.0216	618	0.54379
467	0.02266	617	0.52647
466	0.02424	616	0.51011
465	0.02582	615	0.49471
464	0.02792	614	0.47931
463	0.03003	613	0.46487
462	0.03267	612	0.4514
461	0.03635	611	0.43792
460	0.04057	610	0.42445
459	0.04584	609	0.41193
458	0.05269	608	0.39942
457	0.06217	607	0.38691
456	0.07323	606	0.37536
455	0.08641	605	0.36381
454	0.10274	604	0.35322
453	0.12381	603	0.3436
452	0.14805	602	0.33397
451	0.17861	601	0.32435
450	0.21549	600	0.31569
449	0.25975	599	0.30703
448	0.31243	598	0.29933
447	0.37619	597	0.29163
446	0.44731	596	0.28393
445	0.52582	595	0.27719
444	0.60906	594	0.27045
443	0.70601	593	0.26468
442	0.78978	592	0.2589
441	0.85616	591	0.25409
440	0.91096	590	0.24832
439	0.98051	589	0.2435
438	0.99789	588	0.23869
437	1	587	0.23484
436	0.97734	586	0.23003
435	0.93414	585	0.22618
434	0.853	584	0.22329
433	0.78082	583	0.2204
432	0.70337	582	0.21752
431	0.62276	581	0.21463
430	0.54373	580	0.21174
429	0.47629	579	0.20982
428	0.41675	578	0.20789
427	0.36459	577	0.20597
426	0.32034	576	0.205
425	0.28451	575	0.20308
424	0.25448	574	0.20212
423	0.2313	573	0.20115
422	0.21286	572	0.20115
421	0.19863	571	0.20019
420	0.18704	570	0.20019
419	0.17966	569	0.20019
418	0.17545	568	0.20019
417	0.17334	567	0.20115
416	0.17229	566	0.20115
415	0.17281	565	0.20212
414	0.17439	564	0.20308
413	0.17545	563	0.20404
412	0.17545	562	0.205
411	0.17439	561	0.20597
410	0.17071	560	0.20789
409	0.16596	559	0.20982
408	0.15911	558	0.21174
407	0.15121	557	0.21367
406	0.14173	556	0.21559
405	0.13224	555	0.21752
404	0.12329	554	0.21944
403	0.11433	553	0.22233
402	0.10643	552	0.22425
401	0.09958	551	0.22714
400	0.09273	550	0.22907
399	0.08746	549	0.23195
398	0.08272	548	0.23484
397	0.07903	547	0.23773
396	0.07587	546	0.24062
395	0.07323	545	0.24447
394	0.07113	544	0.24735
393	0.06955	543	0.2512
392	0.06797	542	0.25409
391	0.06639	541	0.25794
390	0.06533	540	0.26179
389	0.06428	539	0.26564
388	0.0627	538	0.26949
387	0.06164	537	0.27334
386	0.06059	536	0.27719
385	0.05954	535	0.28104
384	0.05796	534	0.28585
383	0.05638	533	0.2897
382	0.05479	532	0.29355
381	0.05269	531	0.29836
380	0.05111	530	0.30221
379	0.049	529	0.30703
378	0.04742	528	0.31088
377	0.04531	527	0.31473
376	0.0432	526	0.31954
375	0.04162	525	0.32339
374	0.03952	524	0.32628
373	0.03846	523	0.33013
372	0.03688	522	0.33301
371	0.03583	521	0.3359
370	0.03477	520	0.33782
369	0.03372	519	0.34071
368	0.03214	518	0.34167
367	0.03109	517	0.3436
366	0.03003	516	0.34456
365	0.02898	515	0.34456
364	0.02845	514	0.34456
363	0.0274	513	0.34456
362	0.02687	512	0.3436
361	0.02634	511	0.34167
360	0.02582	510	0.33975
359	0.02529	509	0.33782
358	0.02476	508	0.33494
357	0.02424	507	0.33205
356	0.02424	506	0.3282
355	0.02424	505	0.32435
354	0.02424	504	0.3205
353	0.02476	503	0.31665
352	0.02529	502	0.31184
351	0.02582	501	0.30799
350	0.02687	500	0.30318
349	0.0274	499	0.29933
348	0.02845	498	0.29451
347	0.0295	497	0.29066
346	0.03056	496	0.28585
345	0.03214	495	0.282
344	0.03319	494	0.27815
343	0.03477	493	0.2743
342	0.03583	492	0.27141
341	0.03741	491	0.26756
340	0.03846	490	0.26468
339	0.03952	489	0.26179
338	0.04057	488	0.2589
337	0.04162	487	0.25698
336	0.04215	486	0.25505
335	0.04268	485	0.25217
334	0.0432	484	0.25024
333	0.04373	483	0.24928
332	0.04373	482	0.24735
331	0.04426	481	0.24639
330	0.04478	480	0.24543
329	0.04531	479	0.24447
328	0.04584	478	0.2435
327	0.04636	477	0.2435
326	0.04689	476	0.24254
325	0.04742	475	0.24158
324	0.04795	474	0.24158
323	0.04847	473	0.24062
322	0.04953	472	0.24062
321	0.05005	471	0.24062
320	0.05058	470	0.23965
319	0.05111	469	0.23965
318	0.05163	468	0.23965
317	0.05216	467	0.23965
316	0.05216	466	0.24062
315	0.05216	465	0.24062
314	0.05216	464	0.24062
313	0.05216	463	0.24062
312	0.05163	462	0.24062
311	0.05163	461	0.24062
310	0.05163	460	0.24158
309	0.05163	459	0.24158
308	0.05163	458	0.24158
307	0.05163	457	0.24158
306	0.05163	456	0.24254
305	0.05163	455	0.24254
304	0.05163	454	0.2435
303	0.05163	453	0.2435
302	0.05111	452	0.24447
301	0.05111	451	0.24447
300	0.05058	450	0.24447
299	0.05058	449	0.24543
298	0.05058	448	0.24543
297	0.05058	447	0.24639
296	0.05058	446	0.24639
295	0.05058	445	0.24735
294	0.05163	444	0.24735
293	0.05216	443	0.24832
292	0.05321	442	0.24832
291	0.05532	441	0.24928
290	0.05743	440	0.25024
289	0.05954	439	0.25024
288	0.06217	438	0.2512
287	0.06533	437	0.25217
286	0.06849	436	0.25217
285	0.07165	435	0.25313
284	0.07587	434	0.25409
283	0.08008	433	0.25409
282	0.08641	432	0.25505
281	0.09431	431	0.25505
280	0.10432	430	0.25602
279	0.11591	429	0.25698
278	0.13014	428	0.25698
277	0.14542	427	0.25794
276	0.16175	426	0.2589
275	0.17703	425	0.2589
274	0.18967	424	0.25987
273	0.19968	423	0.25987
272	0.20653	422	0.26083
271	0.20917	421	0.26083
270	0.20864	420	0.26179
269	0.20653	419	0.26275
268	0.20443	418	0.26372
267	0.20179	417	0.26468
266	0.19916	416	0.26468
265	0.19652	415	0.26564
264	0.19389	414	0.2666
263	0.1902	413	0.2666
262	0.18599	412	0.26756
261	0.18072	411	0.26853
260	0.17545	410	0.26949
259	0.17071	409	0.26949
258	0.16702	408	0.27045
257	0.16438	407	0.27141
256	0.16386	406	0.27141
255	0.16438	405	0.27238
254	0.16596	404	0.27334
253	0.1686	403	0.27334
252	0.17071	402	0.2743
251	0.17281	401	0.27526
250	0.17439	400	0.27623
		399	0.27719
		398	0.27719
		397	0.27815
		396	0.27911
		395	0.27911
		394	0.28008
		393	0.28104
		392	0.282
		391	0.282
		390	0.28296
		389	0.28393
		388	0.28393
		387	0.28489
		386	0.28585
		385	0.28585
		384	0.28681
		383	0.28778
		382	0.28874
		381	0.28874
		380	0.2897
		379	0.2897
		378	0.29066
		377	0.29066
		376	0.29163
		375	0.29163
		374	0.29259
		373	0.29355
		372	0.29355
		371	0.29451
		370	0.29451
		369	0.29548
		368	0.29548
		367	0.29548
		366	0.29644
		365	0.29644
		364	0.29644
		363	0.29644
		362	0.2974
		361	0.2974
		360	0.29836
		359	0.29836
		358	0.29836
		357	0.29933
		356	0.29933
		355	0.29933
		354	0.29933
		353	0.30029
		352	0.30029
		351	0.30125
		350	0.30125
		349	0.30125
		348	0.30221
		347	0.30318
		346	0.30414
		345	0.3051
		344	0.30703
		343	0.30799
		342	0.30991
		341	0.31088
		340	0.3128
		339	0.31376
		338	0.31569
		337	0.31665
		336	0.31858
		335	0.3205
		334	0.32243
		333	0.32435
		332	0.32531
		331	0.32724
		330	0.3282
		329	0.33013
		328	0.33301
		327	0.33494
		326	0.33686
		325	0.33879
		324	0.34071
		323	0.34264
		322	0.3436
		321	0.34552
		320	0.34745
		319	0.34937
		318	0.3513
		317	0.35322
		316	0.35515
		315	0.35707
		314	0.359
		313	0.36092
		312	0.36285
		311	0.36477
		310	0.3667
		309	0.36862
		308	0.37055
		307	0.37247
		306	0.3744
		305	0.37632
		304	0.37729
		303	0.37921
		302	0.38114
		301	0.38306
		300	0.38499
		299	0.38787
		298	0.3898
		297	0.39172
		296	0.39365
		295	0.39557
		294	0.39654
		293	0.39846
		292	0.40038
		291	0.40327
		290	0.4052
		289	0.40712
		288	0.40905
		287	0.41097
		286	0.4129
		285	0.41482
		284	0.41675
		283	0.41867
		282	0.4206
		281	0.42348
		280	0.42541
		279	0.42733
		278	0.42926
		277	0.43215
		276	0.43503
		275	0.43696
		274	0.43888
		273	0.44081
		272	0.44273
		271	0.44466
		270	0.44658
		269	0.44755
		268	0.44947
		267	0.45043
		266	0.4514
		265	0.45236
		264	0.45332
		263	0.45332
		262	0.45428
		261	0.45428
		260	0.45525
		259	0.45621
		258	0.45621
		257	0.45621
		256	0.45621
		255	0.45621
		254	0.45621
		253	0.45621
		252	0.45621
		251	0.45621
		250	0.45621

## Sheet: Figure 2d
	Zeta potential/mV	yEr±
AuNR653@PSS	-12.8	0.26458
R-1UCM	67	0.26458
R-1UCM/AuNR653	58.2667	0.77675
Precipitate	29.9	3.005

## Sheet: Figure 2e
AuNR653		R-1UCM/AuNR653
Diameter (nm)	Intensity (%)	Diameter (nm)	Intensity (%)
0.4	0	0.4	0
0.463	0	0.463	0
0.536	0	0.536	0
0.621	0	0.621	0
0.719	0	0.719	0
0.833	0	0.833	0
0.965	0	0.965	0
1.12	0	1.12	0
1.29	0	1.29	0
1.5	0	1.5	0
1.74	0	1.74	0
2.01	0	2.01	0
2.33	0.497	2.33	0
2.7	1.83	2.7	0
3.12	3.68	3.12	0
3.62	5.52	3.62	0
4.19	6.85	4.19	0.35
4.85	7.36	4.85	1.72
5.61	6.97	5.61	3.53
6.5	5.84	6.5	4.96
7.53	4.27	7.53	5.51
8.72	2.62	8.72	5.09
10.1	1.25	10.1	3.95
11.7	0.358	11.7	2.51
13.5	0	13.5	1.2
15.7	0	15.7	0.327
18.2	0.14	18.2	0
21	0.627	21	0.139
24.4	1.49	24.4	0.766
28.2	2.64	28.2	1.78
32.7	3.9	32.7	3.03
37.8	5.06	37.8	4.31
43.8	5.95	43.8	5.46
50.7	6.43	50.7	6.35
58.8	6.43	58.8	6.89
68.1	5.95	68.1	7.05
78.8	5.08	78.8	6.84
91.3	3.96	91.3	6.3
106	2.74	106	5.52
122	1.62	122	4.59
142	0.741	142	3.59
164	0.202	164	2.62
190	0	190	1.75
220	0	220	1.04
255	0	255	0.516
295	0	295	0.191
342	0	342	0.0362
396	0	396	0
459	0	459	0
531	0	531	0
615	0	615	0
712	0	712	0
825	0	825	0
955	0	955	0
1110	0	1110	0
1280	0	1280	0
1480	0	1480	0
1720	0	1720	0.0136
1990	0	1990	0.048
2300	0	2300	0.103
2670	0	2670	0.173
3090	0	3090	0.249
3580	0	3580	0.321
4150	0	4150	0.376
4800	0	4800	0.405
5560	0	5560	0.399
6440	0	6440	0
7460	0	7460	0
8630	0	8630	0

## Sheet: Figure 2f
UCPL of R-1UCM		UCPL of R-1UCM/AuNR653
Wavelength/nm	Intennsity/a.u.	Wavelength/nm	Intennsity/a.u.
420	33	420	49
422	55	422	74
424	38	424	83
426	59	426	69
428	41	428	79
430	38	430	86
432	46	432	91
434	56	434	78
436	53	436	121
438	63	438	129
440	102	440	228
442	113	442	348
444	130	444	443
446	113	446	640
448	183	448	979
450	236	450	1301
452	335	452	1905
454	444	454	2600
456	564	456	3593
458	739	458	4883
460	1008	460	6495
462	1272	462	8336
464	1558	464	10668
466	1727	466	12111
468	2012	468	13860
470	2303	470	15248
472	2443	472	15975
474	2421	474	16534
476	2432	476	16419
478	2464	478	16283
480	2349	480	15669
482	2368	482	15226
484	2321	484	14713
486	2265	486	14390
488	2189	488	14123
490	2237	490	14315
492	2276	492	14567
494	2417	494	14585
496	2369	496	14693
498	2384	498	15074
500	2490	500	14941
502	2484	502	14660
504	2400	504	14581
506	2298	506	14129
508	2266	508	13641
510	2290	510	13179
512	2201	512	12704
514	2040	514	11860
516	2004	516	11499
518	1943	518	10887
520	1854	520	9906
522	1795	522	9674
524	1810	524	9450
526	1676	526	8769
528	1671	528	8678
530	1586	530	8350
532	1558	532	7883
534	1510	534	7787
536	1439	536	7480
538	1458	538	7240
540	1375	540	6815
542	1342	542	6554
544	1266	544	6344
546	1241	546	6040
548	1202	548	5674
550	1232	550	5307
552	1084	552	5150
554	1088	554	5063
556	1033	556	4660
558	956	558	4321
560	925	560	4129
562	820	562	3938
564	822	564	3591
566	759	566	3426
568	746	568	3189
570	689	570	2968
572	664	572	2819
574	652	574	2718
628	219	576	2569
630	241	578	2404
632	239	580	2431
634	263	582	2331
636	526	584	2166
		586	2037
		588	1969
		590	1964
		592	1955
		594	1927
		596	1830
		598	1857
		600	1974
		602	2014
		604	2252
		606	2542
		608	3007
		610	3476
		612	3395
		614	2413
		616	1240
		618	587
		620	271
		622	207
		624	180
		626	139
		628	115
		630	131
		632	144
		634	174
		636	316

## Sheet: Figure 2g
molar ratio AuNR653/R-1 ´ 10-6	IP / I0	yEr±
0	1
0.392	1.91374	0.14798
1.274	6.74896	0.22271
2.156	6.28049	0.23895
3.0184	1.84106	0.18342
3.92	0.27527	0.08447

## Sheet: Figure 3a
R-1M		S-1M		R-1UCM		S-1UCM		R-1UCM/AuNR653		S-1UCM/AuNR653
Wavelength/nm	CPL/mdeg	Wavelength/nm	CPL/mdeg	Wavelength/nm	UC-CPL/mdeg	Wavelength/nm	UC-CPL/mdeg	Wavelength/nm	UC-CPL/mdeg	Wavelength/nm	UC-CPL/mdeg
650	1.17573	650	-0.11483	630	22.2929	630	-12.7318	630	160.931	630	-156.04
649	1.19259	649	-0.11508	629.5	21.1919	629	-12.8682	629.5	161.276	629.5	-157.201
648	1.20283	648	-0.10553	629	20.4032	628	-12.9168	629	161.58	629	-158.268
647	1.21579	647	-0.09506	628.5	19.645	627	-12.9609	628.5	161.885	628.5	-159.374
646	1.22565	646	-0.0823	628	18.9597	626	-12.986	628	162.205	628	-160.426
645	1.23464	645	-0.07201	627.5	18.3128	625	-13.02	627.5	162.665	627.5	-161.45
644	1.24224	644	-0.0692	627	17.778	624	-13.0733	627	163.159	627	-162.523
643	1.23034	643	-0.07139	626.5	17.2681	623	-13.1547	626.5	163.725	626.5	-163.584
642	1.21735	642	-0.08951	626	16.7244	622	-13.1579	626	164.253	626	-164.403
641	1.18274	641	-0.10722	625.5	16.2559	621	-13.0846	625.5	164.696	625.5	-164.918
640	1.14247	640	-0.12472	625	15.8179	620	-12.9438	625	165.163	625	-165.341
639	1.1044	639	-0.14476	624.5	15.4367	619	-12.9164	624.5	165.557	624.5	-165.746
638	1.06079	638	-0.16578	624	15.0178	618	-12.8481	624	165.963	624	-166.215
637	1.01403	637	-0.19132	623.5	14.4556	617	-12.6412	623.5	166.318	623.5	-166.695
636	0.96555	636	-0.22063	623	14.2701	616	-12.3368	623	166.616	623	-166.914
635	0.94385	635	-0.2424	622.5	14.3345	615	-12.0601	622.5	166.969	622.5	-167.183
634	0.92447	634	-0.26654	622	14.4717	614	-11.8694	622	167.315	622	-167.407
633	0.89807	633	-0.29735	621.5	14.524	613	-11.8575	621.5	167.798	621.5	-167.595
632	0.86945	632	-0.33755	621	14.6181	612	-11.8665	621	168.395	621	-167.838
631	0.85569	631	-0.36608	620.5	14.5862	611	-12.0519	620.5	169.049	620.5	-168.135
630	0.8407	630	-0.38403	620	14.5205	610	-12.3213	620	169.619	620	-168.187
629	0.83874	629	-0.4149	619.5	14.5246	609	-12.5416	619.5	170.014	619.5	-168.023
628	0.80255	628	-0.4539	619	14.6096	608	-12.7584	619	170.337	619	-167.854
627	0.78741	627	-0.4912	618.5	14.7955	607	-12.847	618.5	170.57	618.5	-167.598
626	0.75345	626	-0.53274	618	14.8756	606	-12.9808	618	170.779	618	-167.365
625	0.71131	625	-0.5712	617.5	14.9775	605	-12.9684	617.5	171.022	617.5	-166.914
624	0.66465	624	-0.61272	617	15.03	604	-12.7207	617	171.457	617	-166.277
623	0.63213	623	-0.6529	616.5	14.8411	603	-12.645	616.5	172.021	616.5	-165.734
622	0.59369	622	-0.6817	616	14.5605	602	-12.6068	616	172.574	616	-165.366
621	0.57228	621	-0.70564	615.5	14.1524	601	-12.7535	615.5	173.068	615.5	-165.15
620	0.56557	620	-0.72521	615	13.744	600	-12.7689	615	173.346	615	-165.004
619	0.57251	619	-0.73087	614.5	13.264	599	-12.6718	614.5	173.521	614.5	-164.946
618	0.61412	618	-0.73434	614	12.7946	598	-12.7056	614	173.698	614	-165.005
617	0.66265	617	-0.71676	613.5	12.4869	597	-12.8556	613.5	174.005	613.5	-165.238
616	0.73367	616	-0.71265	613	12.1428	596	-13.073	613	174.369	613	-165.827
615	0.80799	615	-0.71152	612.5	11.9753	595	-13.2553	612.5	174.698	612.5	-166.599
614	0.86108	614	-0.71028	612	11.7858	594	-13.3397	612	175.088	612	-167.428
613	0.91667	613	-0.69798	611.5	11.6654	593	-13.4362	611.5	175.501	611.5	-168.068
612	0.98805	612	-0.68616	611	11.6332	592	-13.6151	611	176.011	611	-168.762
611	1.01915	611	-0.69665	610.5	11.5996	591	-13.758	610.5	176.554	610.5	-169.696
610	1.04102	610	-0.69447	610	11.5067	590	-13.9345	610	177.156	610	-170.649
609	1.04348	609	-0.69413	609.5	11.4072	589	-14.085	609.5	177.749	609.5	-171.264
608	1.05596	608	-0.67848	609	11.4457	588	-14.0638	609	178.364	609	-171.735
607	1.08091	607	-0.66195	608.5	11.5663	587	-13.9775	608.5	178.999	608.5	-172.179
606	1.11143	606	-0.64085	608	11.8592	586	-13.9883	608	179.645	608	-172.384
605	1.1465	605	-0.63649	607.5	12.4075	585	-13.8922	607.5	180.225	607.5	-172.376
604	1.18997	604	-0.61731	607	13.0905	584	-13.7598	607	180.774	607	-172.207
603	1.22633	603	-0.58925	606.5	13.8206	583	-13.5465	606.5	181.349	606.5	-171.882
602	1.26733	602	-0.56103	606	14.3945	582	-13.4381	606	181.896	606	-171.435
601	1.29339	601	-0.51753	605.5	14.9165	581	-13.3015	605.5	182.492	605.5	-170.955
600	1.32135	600	-0.47801	605	15.3909	580	-13.4958	605	183.086	605	-170.631
599	1.33711	599	-0.44739	604.5	15.8593	579	-13.9024	604.5	183.559	604.5	-170.434
598	1.33579	598	-0.41761	604	16.3723	578	-14.3868	604	183.899	604	-170.247
597	1.34176	597	-0.4153	603.5	17.0684	577	-14.8578	603.5	184.123	603.5	-169.872
596	1.3639	596	-0.42671	603	17.7114	576	-15.2611	603	184.348	603	-169.666
595	1.35881	595	-0.43612	602.5	18.2745	575	-15.7482	602.5	184.617	602.5	-169.637
594	1.37344	594	-0.45702	602	18.7629	574	-16.1508	602	184.937	602	-169.491
593	1.34268	593	-0.48129	601.5	19.1761	573	-16.0225	601.5	185.311	601.5	-169.118
592	1.32313	592	-0.49921	601	19.4517	572	-15.7171	601	185.727	601	-168.938
591	1.29924	591	-0.50484	600.5	19.6681	571	-15.507	600.5	186.171	600.5	-168.819
590	1.26879	590	-0.49708	600	19.6047	570	-15.5517	600	186.634	600	-168.792
589	1.29466	589	-0.47288	599.5	19.5036	569	-15.5525	599.5	187.3	599.5	-168.874
588	1.36184	588	-0.48306	599	19.4227	568	-15.7635	599	187.987	599	-169.118
587	1.40422	587	-0.49229	598.5	19.5476	567	-15.9932	598.5	188.56	598.5	-169.358
586	1.47614	586	-0.50062	598	19.7006	566	-16.2319	598	189.08	598	-169.402
585	1.53821	585	-0.5205	597.5	19.8732	565	-16.604	597.5	189.567	597.5	-169.453
584	1.623	584	-0.54523	597	19.8038	564	-17.0136	597	189.962	597	-169.839
583	1.64994	583	-0.58275	596.5	19.6799	563	-17.6209	596.5	190.394	596.5	-170.091
582	1.63432	582	-0.61993	596	19.5709	562	-18.3475	596	190.9	596	-170.243
581	1.59486	581	-0.66978	595.5	19.4568	561	-18.8772	595.5	191.509	595.5	-170.552
580	1.57577	580	-0.71297	595	19.1987	560	-19.5285	595	192.178	595	-171.233
579	1.52218	579	-0.76405	594.5	18.8414	559	-20.0847	594.5	193.009	594.5	-172.078
578	1.47207	578	-0.82083	594	18.3241	558	-20.7101	594	193.852	594	-172.993
577	1.41534	577	-0.89677	593.5	17.9594	557	-21.3539	593.5	194.721	593.5	-174.021
576	1.36328	576	-1.01514	593	17.8113	556	-21.7971	593	195.486	593	-174.841
575	1.30344	575	-1.14089	592.5	17.7057	555	-22.0327	592.5	196.223	592.5	-175.448
574	1.27209	574	-1.25501	592	17.4485	554	-22.3305	592	197.136	592	-175.986
573	1.25975	573	-1.34209	591.5	17.1104	553	-22.6869	591.5	198.214	591.5	-176.613
572	1.28266	572	-1.41738	591	16.6325	552	-23.1615	591	199.389	591	-177.33
571	1.29989	571	-1.44798	590.5	16.2124	551	-23.5369	590.5	200.61	590.5	-177.863
570	1.33581	570	-1.49533	590	16.065	550	-23.8702	590	201.793	590	-178.514
569	1.38766	569	-1.51453	589.5	15.9666	549	-24.4805	589.5	202.973	589.5	-179.201
568	1.48303	568	-1.5185	589	15.8438	548	-25.4157	589	204.064	589	-179.765
567	1.5418	567	-1.53928	588.5	15.8044	547	-26.4109	588.5	204.942	588.5	-180.263
566	1.59336	566	-1.57052	588	15.8506	546	-27.166	588	205.846	588	-180.621
565	1.66869	565	-1.61962	587.5	15.9855	545	-27.5548	587.5	206.678	587.5	-180.856
564	1.70195	564	-1.69736	587	16.0609	544	-27.8259	587	207.276	587	-181.042
563	1.69308	563	-1.73805	586.5	16.1054	543	-27.8622	586.5	207.825	586.5	-181.411
562	1.70364	562	-1.77259	586	16.0426	542	-27.975	586	208.431	586	-181.842
561	1.68131	561	-1.80398	585.5	16.1304	541	-28.1358	585.5	208.861	585.5	-182.419
560	1.72475	560	-1.81994	585	16.3685	540	-28.2498	585	209.062	585	-182.906
559	1.78611	559	-1.84026	584.5	16.7187	539	-28.6946	584.5	209.315	584.5	-183.354
558	1.9035	558	-1.85503	584	17.1951	538	-29.2075	584	209.419	584	-183.911
557	2.05842	557	-1.88121	583.5	17.5615	537	-29.8413	583.5	209.457	583.5	-184.402
556	2.25512	556	-1.90808	583	17.8288	536	-30.6571	583	209.403	583	-184.765
555	2.42478	555	-1.93486	582.5	18.2575	535	-31.2834	582.5	209.362	582.5	-185.11
554	2.60626	554	-1.94872	582	18.702	534	-31.7562	582	209.23	582	-185.345
553	2.7951	553	-1.96259	581.5	19.154	533	-32.3101	581.5	208.974	581.5	-185.66
552	2.94444	552	-1.95622	581	19.5734	532	-32.9255	581	208.838	581	-186.198
551	3.12071	551	-1.90796	580.5	20.0226	531	-33.641	580.5	208.752	580.5	-187.015
550	3.27057	550	-1.83981	580	20.4924	530	-34.1567	580	208.776	580	-187.987
549	3.37425	549	-1.7769	579.5	20.9849	529	-34.392	579.5	208.749	579.5	-189.207
548	3.49307	548	-1.76514	579	21.4138	528	-34.5282	579	208.651	579	-190.462
547	3.60047	547	-1.75782	578.5	21.8456	527	-34.6269	578.5	208.73	578.5	-191.69
546	3.65352	546	-1.77234	578	22.3277	526	-34.5507	578	208.794	578	-192.85
545	3.69283	545	-1.78439	577.5	22.6846	525	-34.5981	577.5	209.028	577.5	-193.759
544	3.71172	544	-1.84253	577	23.185	524	-34.5462	577	209.376	577	-194.597
543	3.69337	543	-1.90833	576.5	23.7214	523	-34.7187	576.5	209.79	576.5	-195.688
542	3.71172	542	-1.98163	576	24.1495	522	-34.9461	576	210.309	576	-196.688
541	3.7378	541	-2.02587	575.5	24.4456	521	-35.2896	575.5	210.711	575.5	-197.686
540	3.78333	540	-2.054	575	24.7136	520	-35.6412	575	211.148	575	-198.524
539	3.79039	539	-2.07495	574.5	24.9765	519	-36.0256	574.5	211.563	574.5	-199.142
538	3.81579	538	-2.06225	574	25.16	518	-36.4309	574	212.043	574	-199.471
537	3.90425	537	-2.06111	573.5	25.3916	517	-36.8313	573.5	212.609	573.5	-199.501
536	4.0569	536	-2.02045	573	25.5668	516	-37.3423	573	213.3	573	-199.349
535	4.12741	535	-2.00025	572.5	25.4837	515	-37.7388	572.5	214.189	572.5	-199.387
534	4.18649	534	-1.99078	572	25.3332	514	-37.876	572	215.173	572	-199.512
533	4.26515	533	-1.99307	571.5	25.0677	513	-37.9781	571.5	216.273	571.5	-199.858
532	4.38507	532	-2.00622	571	24.9136	512	-37.9504	571	217.41	571	-200.306
531	4.43449	531	-2.04002	570.5	24.7746	511	-37.7043	570.5	218.642	570.5	-200.794
530	4.50896	530	-2.06369	570	24.3425	510	-37.6287	570	219.813	570	-201.335
529	4.63175	529	-2.11158	569.5	23.9953	509	-37.8719	569.5	220.936	569.5	-202.046
528	4.74322	528	-2.17571	569	23.8895	508	-37.9746	569	222.234	569	-202.792
527	4.84213	527	-2.24605	568.5	23.8531	507	-37.6749	568.5	223.462	568.5	-203.389
526	4.9364	526	-2.36792	568	23.7789	506	-37.5282	568	224.7	568	-203.65
525	5.08882	525	-2.49531	567.5	23.7789	505	-37.4997	567.5	225.787	567.5	-203.817
524	5.27833	524	-2.61138	567	23.8918	504	-37.6948	567	226.804	567	-203.745
523	5.42218	523	-2.68903	566.5	23.9722	503	-37.6459	566.5	227.782	566.5	-203.539
522	5.50946	522	-2.76945	566	24.197	502	-37.5627	566	228.693	566	-203.249
521	5.67554	521	-2.86716	565.5	24.5418	501	-37.9012	565.5	229.657	565.5	-202.991
520	5.82283	520	-2.89613	565	24.774	500	-38.3809	565	230.492	565	-202.63
519	5.95123	519	-2.8995	564.5	24.8167	499	-39.0229	564.5	231.154	564.5	-202.309
518	6.12386	518	-2.92488	564	24.8674	498	-39.6161	564	231.786	564	-202.18
517	6.26521	517	-2.9367	563.5	25.0876	497	-40.0419	563.5	232.359	563.5	-202.214
516	6.44571	516	-2.9753	563	25.2403	496	-40.4436	563	233.007	563	-202.309
515	6.61224	515	-3.04019	562.5	25.4519	495	-41.0221	562.5	233.725	562.5	-202.465
514	6.79952	514	-3.08775	562	25.7351	494	-41.6517	562	234.515	562	-202.764
513	7.00028	513	-3.20687	561.5	26.0635	493	-42.3048	561.5	235.251	561.5	-203.209
512	7.181	512	-3.31186	561	26.2044	492	-42.8706	561	235.947	561	-203.913
511	7.298	511	-3.41418	560.5	26.1127	491	-43.2969	560.5	236.588	560.5	-204.885
510	7.47562	510	-3.53763	560	26.0354	490	-43.7291	560	237.229	560	-205.991
509	7.6334	509	-3.63328	559.5	25.9918	489	-43.9864	559.5	237.711	559.5	-207.045
508	7.79096	508	-3.72052	559	25.8672	488	-44.2758	559	238.038	559	-208.094
507	7.88078	507	-3.79386	558.5	25.7057	487	-44.5536	558.5	238.205	558.5	-209.134
506	7.92893	506	-3.82706	558	25.4087	486	-44.7341	558	238.399	558	-210.3
505	7.95511	505	-3.87809	557.5	25.3717	485	-44.7025	557.5	238.7	557.5	-211.371
504	7.95412	504	-3.95334	557	25.2014	484	-44.5935	557	239.032	557	-212.456
503	7.93518	503	-3.98331	556.5	25.0774	483	-44.3689	556.5	239.39	556.5	-213.761
502	8.01285	502	-4.01457	556	24.8526	482	-44.5747	556	239.616	556	-215.194
501	8.10355	501	-4.03545	555.5	24.4995	481	-44.4315	555.5	239.893	555.5	-216.953
500	8.24259	500	-4.11848	555	24.1273	480	-44.1706	555	240.241	555	-218.782
499	8.42543	499	-4.22864	554.5	23.7421	479	-43.6352	554.5	240.72	554.5	-220.735
498	8.6205	498	-4.36621	554	23.3551	478	-43.2249	554	241.277	554	-222.775
497	8.82035	497	-4.47259	553.5	22.8846	477	-42.7126	553.5	241.904	553.5	-224.679
496	8.91649	496	-4.6428	553	22.5214	476	-42.0797	553	242.497	553	-226.664
495	8.98856	495	-4.87582	552.5	22.2239	475	-41.1625	552.5	243.198	552.5	-228.492
494	9.05369	494	-5.06277	552	21.9408	474	-40.1839	552	244.068	552	-230.056
493	9.12376	493	-5.18784	551.5	21.8832	473	-39.1026	551.5	244.913	551.5	-231.293
492	9.23674	492	-5.33016	551	21.6804	472	-38.2049	551	245.759	551	-232.238
491	9.27159	491	-5.45374	550.5	21.6063	471	-37.2099	550.5	246.687	550.5	-232.909
490	9.27565	490	-5.53962	550	21.5891	470	-36.2651	550	247.571	550	-233.378
489	9.33833	489	-5.63403	549.5	21.5421	469	-35.2978	549.5	248.696	549.5	-233.643
488	9.37465	488	-5.70775	549	21.3834	468	-34.0857	549	249.825	549	-233.808
487	9.37426	487	-5.84845	548.5	21.3671	467	-32.8441	548.5	250.922	548.5	-233.851
486	9.35982	486	-6.03718	548	21.5483	466	-31.731	548	251.984	548	-233.691
485	9.30306	485	-6.20255	547.5	21.8843	465	-30.6447	547.5	252.932	547.5	-233.438
484	9.22889	484	-6.42294	547	22.4681	464	-29.6661	547	253.638	547	-233.243
483	9.19092	483	-6.64597	546.5	23.2426	463	-28.459	546.5	254.365	546.5	-233.086
482	9.20358	482	-6.86254	546	23.8451	462	-27.1674	546	255.234	546	-232.879
481	9.32286	481	-7.0857	545.5	24.5846	461	-26.0844	545.5	255.946	545.5	-232.862
480	9.40748	480	-7.28102	545	25.0609	460	-25.1587	545	256.494	545	-232.901
479	9.56836	479	-7.41666	544.5	25.4783	459	-24.2772	544.5	257.021	544.5	-233.21
478	9.83451	478	-7.61734	544	25.719	458	-23.565	544	257.409	544	-233.579
477	10.0882	477	-7.79966	543.5	25.8774	457	-22.665	543.5	257.956	543.5	-233.821
476	10.237	476	-7.9081	543	26.1197	456	-22.092	543	258.294	543	-234.023
475	10.2934	475	-7.94522	542.5	26.3854	455	-21.7489	542.5	258.677	542.5	-234.326
474	10.309	474	-7.96999	542	26.6028	454	-21.4986	542	259.106	542	-234.815
473	10.3216	473	-7.96532	541.5	26.7281	453	-21.0841	541.5	259.542	541.5	-235.496
472	10.3097	472	-7.95685	541	26.8469	452	-20.6313	541	259.885	541	-236.581
471	10.4256	471	-7.85715	540.5	26.7414	451	-20.0758	540.5	260.432	540.5	-237.425
470	10.6083	470	-7.7454	540	26.5392	450	-19.5993	540	261.029	540	-237.997
469	10.8037	469	-7.69509	539.5	26.4721	449	-19.0208	539.5	261.571	539.5	-238.713
468	10.9934	468	-7.66765	539	26.2937	448	-18.4004	539	262.085	539	-239.702
467	11.1296	467	-7.60444	538.5	26.3456	447	-17.8062	538.5	262.782	538.5	-241.058
466	11.332	466	-7.56758	538	26.4389	446	-17.4196	538	263.49	538	-242.738
465	11.52	465	-7.56007	537.5	26.3425	445	-16.9881	537.5	264.2	537.5	-244.605
464	11.529	464	-7.56902	537	26.249	444	-16.6014	537	264.69	537	-246.408
463	11.4912	463	-7.5463	536.5	26.3173	443	-16.4714	536.5	265.397	536.5	-248.37
462	11.3772	462	-7.45036	536	26.3998	442	-16.3797	536	266.268	536	-250.373
461	11.2868	461	-7.3358	535.5	26.2535	441	-16.1512	535.5	267.153	535.5	-252.293
460	11.1994	460	-7.2087	535	26.2284	440	-15.8155	535	268.122	535	-253.899
459	11.0984	459	-7.02853	534.5	26.2646	439	-15.4451	534.5	269.616	534.5	-255.282
458	10.948	458	-6.79412	534	26.1578	438	-15.1754	534	271.263	534	-256.328
457	10.7532	457	-6.53622	533.5	26.1994	437	-14.9879	533.5	272.951	533.5	-257.628
456	10.566	456	-6.26887	533	26.246	436	-14.7272	533	274.731	533	-258.852
455	10.435	455	-6.00515	532.5	26.4317	435	-14.4256	532.5	276.749	532.5	-259.901
454	10.2025	454	-5.74951	532	26.7356	434	-14.0425	532	278.779	532	-260.399
453	9.88884	453	-5.44435	531.5	27.165	433	-13.5926	531.5	280.748	531.5	-260.428
452	9.51593	452	-5.13256	531	27.9891	432	-13.1328	531	282.537	531	-260.295
451	9.22218	451	-4.86545	530.5	28.8561	431	-12.534	530.5	284.454	530.5	-260.441
450	8.93498	450	-4.59198	530	29.7168	430	-11.8566	530	286.337	530	-260.708
449	8.5838	449	-4.33547	529.5	30.6751	429	-11.2935	529.5	287.923	529.5	-260.837
448	8.25111	448	-4.0879	529	31.9295	428	-10.8917	529	289.504	529	-260.557
447	7.93419	447	-3.85797	528.5	33.0973	427	-10.5646	528.5	291.126	528.5	-260.29
446	7.52563	446	-3.64841	528	34.2139	426	-10.2143	528	292.519	528	-260.051
445	7.07846	445	-3.44831	527.5	35.4076	425	-9.88564	527.5	293.813	527.5	-260.21
444	6.60647	444	-3.24109	527	36.4598	424	-9.55826	527	295.129	527	-260.58
443	6.12572	443	-3.05416	526.5	37.4297	423	-9.24659	526.5	296.518	526.5	-261.141
442	5.67275	442	-2.88577	526	38.2921	422	-8.91664	526	297.918	526	-261.764
441	5.1992	441	-2.69615	525.5	39.176	421	-8.5386	525.5	299.282	525.5	-262.514
440	4.74422	440	-2.49533	525	40.2745	420	-8.1844	525	300.775	525	-263.431
439	4.42342	439	-2.27347	524.5	41.2953			524.5	302.406	524.5	-264.605
438	4.14012	438	-2.0676	524	42.138			524	303.837	524	-265.508
437	3.90696	437	-1.87175	523.5	42.861			523.5	305.156	523.5	-266.13
436	3.69261	436	-1.66495	523	43.6914			523	306.504	523	-266.926
435	3.47114	435	-1.46784	522.5	44.244			522.5	307.861	522.5	-267.971
434	3.27684	434	-1.27412	522	44.7616			522	308.827	522	-269.189
433	3.07528	433	-1.1264	521.5	45.324			521.5	309.632	521.5	-270.868
432	2.88422	432	-1.00157	521	45.8438			521	310.351	521	-272.768
431	2.65993	431	-0.89618	520.5	46.6274			520.5	311.083	520.5	-274.873
430	2.42232	430	-0.80399	520	47.3833			520	311.535	520	-277.028
429	2.20421	429	-0.71898	519.5	48.1854			519.5	311.786	519.5	-279.186
428	2.00218	428	-0.64291	519	48.7889			519	312.003	519	-281.421
427	1.81826	427	-0.57864	518.5	48.964			518.5	312.313	518.5	-283.647
426	1.6519	426	-0.51179	518	48.9984			518	312.753	518	-285.573
425	1.50672	425	-0.46919	517.5	49.0082			517.5	313.226	517.5	-287.179
424	1.41429	424	-0.40813	517	48.9661			517	313.87	517	-288.746
423	1.31516	423	-0.3648	516.5	48.7433			516.5	314.436	516.5	-290.676
422	1.24857	422	-0.3282	516	48.4827			516	314.868	516	-292.285
421	1.20071	421	-0.29765	515.5	48.3219			515.5	315.547	515.5	-293.907
420	1.17589	420	-0.26524	515	47.92			515	316.396	515	-295.447
				514.5	47.6012			514.5	317.327	514.5	-296.689
				514	47.111			514	318.307	514	-297.328
				513.5	46.5664			513.5	319.344	513.5	-297.813
				513	46.1099			513	320.556	513	-298.463
				512.5	45.4092			512.5	321.793	512.5	-299.241
				512	44.7366			512	323.06	512	-300.104
				511.5	44.0109			511.5	324.283	511.5	-301.259
				511	43.2995			511	325.488	511	-302.84
				510.5	42.6694			510.5	326.787	510.5	-304.444
				510	42.2689			510	328.221	510	-305.916
				509.5	41.928			509.5	330.016	509.5	-307.343
				509	41.7357			509	331.848	509	-308.68
				508.5	41.6393			508.5	333.648	508.5	-309.753
				508	41.3273			508	335.445	508	-310.606
				507.5	41.2227			507.5	337.195	507.5	-311.455
				507	41.1213			507	339.027	507	-312.358
				506.5	40.8592			506.5	340.889	506.5	-312.863
				506	40.6399			506	342.813	506	-313.198
				505.5	40.6913			505.5	344.662	505.5	-313.345
				505	40.9893			505	346.489	505	-313.302
				504.5	41.427			504.5	348.237	504.5	-313.32
				504	41.9853			504	349.844	504	-313.253
				503.5	42.6341			503.5	351.554	503.5	-313.333
				503	43.2175			503	352.925	503	-313.619
				502.5	43.7157			502.5	354.193	502.5	-313.986
				502	44.1876			502	355.434	502	-314.589
				501.5	44.8861			501.5	356.558	501.5	-315.499
				501	45.501			501	357.585	501	-316.657
				500.5	45.9337			500.5	358.51	500.5	-317.729
				500	46.4558			500	359.241	500	-318.607
				499.5	47.1044			499.5	359.645	499.5	-319.6
				499	47.7869			499	359.994	499	-320.563
				498.5	48.42			498.5	360.227	498.5	-321.395
				498	49.147			498	360.383	498	-322.215
				497.5	49.6487			497.5	360.521	497.5	-322.934
				497	49.9477			497	360.506	497	-323.543
				496.5	49.9639			496.5	360.484	496.5	-323.678
				496	50.0572			496	360.291	496	-323.498
				495.5	50.0822			495.5	359.918	495.5	-322.979
				495	49.9697			495	359.509	495	-322.099
				494.5	49.7465			494.5	358.939	494.5	-320.694
				494	49.7559			494	358.079	494	-319.133
				493.5	49.792			493.5	356.981	493.5	-317.588
				493	49.5232			493	355.665	493	-315.847
				492.5	49.1685			492.5	354.19	492.5	-313.918
				492	48.7561			492	352.627	492	-311.514
				491.5	48.0936			491.5	350.93	491.5	-309.05
				491	47.4784			491	349.074	491	-306.34
				490.5	46.9757			490.5	347.064	490.5	-303.261
				490	46.7631			490	344.933	490	-300.137
				489.5	46.5247			489.5	342.484	489.5	-296.97
				489	46.2			489	339.956	489	-293.866
				488.5	45.8723			488.5	337.17	488.5	-290.501
				488	45.562			488	334.39	488	-287.255
				487.5	45.2539			487.5	331.708	487.5	-284.083
				487	44.9614			487	329.017	487	-280.763
				486.5	44.7867			486.5	326.208	486.5	-277.257
				486	44.646			486	323.311	486	-273.627
				485.5	44.2785			485.5	320.138	485.5	-269.841
				485	43.9286			485	316.772	485	-266.006
				484.5	43.5431			484.5	313.181	484.5	-261.827
				484	43.1724			484	309.515	484	-257.737
				483.5	42.5212			483.5	305.709	483.5	-253.573
				483	41.8431			483	301.991	483	-249.555
				482.5	41.1268			482.5	298.451	482.5	-245.49
				482	40.3797			482	295.151	482	-241.757
				481.5	39.6988			481.5	292.223	481.5	-238.176
				481	38.9807			481	289.367	481	-234.632
				480.5	38.2496			480.5	286.499	480.5	-231.303
				480	37.1837			480	283.634	480	-228.461
				479.5	36.2212			479.5	280.743	479.5	-226.021
				479	35.3567			479	278.088	479	-223.502
				478.5	34.4449			478.5	275.213	478.5	-220.934
				478	33.4568			478	272.548	478	-218.598
				477.5	32.4121			477.5	269.918	477.5	-216.466
				477	31.4557			477	267.404	477	-214.405
				476.5	30.6919			476.5	264.848	476.5	-212.208
				476	29.9302			476	262.451	476	-209.999
				475.5	29.2009			475.5	259.948	475.5	-207.318
				475	28.4841			475	257.067	475	-204.549
				474.5	27.6272			474.5	254.006	474.5	-201.616
				474	26.8785			474	250.964	474	-198.583
				473.5	26.3483			473.5	248.096	473.5	-195.408
				473	25.9038			473	245.627	473	-192.073
				472.5	25.6536			472.5	243.301	472.5	-188.897
				472	25.4206			472	241.247	472	-186.292
				471.5	25.2576			471.5	239.299	471.5	-183.932
				471	25.321			471	237.409	471	-181.684
				470.5	25.5061			470.5	235.419	470.5	-179.589
				470	25.7145			470	233.476	470	-177.964
				469.5	25.9905			469.5	231.333	469.5	-176.53
				469	26.3521			469	228.879	469	-175.608
				468.5	26.7951			468.5	226.286	468.5	-174.964
				468	27.2889			468	223.746	468	-174.622
				467.5	27.8152			467.5	221.269	467.5	-174.249
				467	28.1282			467	218.848	467	-173.761
				466.5	28.5355			466.5	216.27	466.5	-173.082
				466	28.7322			466	213.784	466	-172.341
				465.5	28.8646			465.5	211.055	465.5	-171.588
				465	29.0773			465	208.148	465	-170.391
				464.5	29.1485			464.5	205.315	464.5	-168.774
				464	28.982			464	202.6	464	-166.924
				463.5	28.7619			463.5	199.695	463.5	-164.759
				463	28.4984			463	196.585	463	-162.47
				462.5	28.2403			462.5	193.638	462.5	-159.944
				462	28.1782			462	191.002	462	-157.296
				461.5	28.1062			461.5	188.401	461.5	-154.478
				461	28.1177			461	185.593	461	-151.579
				460.5	28.3172			460.5	182.511	460.5	-148.988
				460	28.3477			460	179.15	460	-146.598
				459.5	28.4054			459.5	175.518	459.5	-144.153
				459	28.4722			459	171.681	459	-141.54
				458.5	28.4435			458.5	167.994	458.5	-139.173
				458	28.4225			458	164.293	458	-136.855
				457.5	28.4357			457.5	160.488	457.5	-134.62
				457	28.3438			457	156.824	457	-132.31
				456.5	28.1959			456.5	153.366	456.5	-130.089
				456	28.1464			456	150.025	456	-127.781
				455.5	28.0745			455.5	146.679	455.5	-125.284
				455	28.0785			455	143.252	455	-122.664
				454.5	27.964			454.5	139.912	454.5	-120.153
				454	27.6664			454	136.686	454	-117.737
				453.5	27.4473			453.5	133.621	453.5	-115.41
				453	27.2374			453	130.828	453	-112.913
				452.5	27.0425			452.5	128.082	452.5	-110.726
				452	26.9023			452	125.28	452	-108.772
				451.5	26.7065			451.5	122.328	451.5	-106.99
				451	26.5278			451	119.437	451	-105.211
				450.5	26.4122			450.5	116.618	450.5	-103.453
				450	26.3424			450	113.81	450	-101.588
				449.5	26.1141			449.5	110.888	449.5	-99.6776
				449	25.7895			449	107.999	449	-97.9429
				448.5	25.1814			448.5	105.32	448.5	-96.4535
				448	24.4372			448	102.798	448	-94.8283
				447.5	23.7676			447.5	100.376	447.5	-92.9303
				447	23.0995			447	98.0931	447	-90.7364
				446.5	22.3658			446.5	95.88	446.5	-88.4183
				446	21.6026			446	93.7009	446	-85.8471
				445.5	20.8122			445.5	91.6882	445.5	-83.0182
				445	20.0354			445	89.6152	445	-80.0151
				444.5	19.4268			444.5	87.4965	444.5	-77.1197
				444	18.8014			444	85.2796	444	-74.0361
				443.5	18.0937			443.5	83.0409	443.5	-70.9034
				443	17.3958			443	80.874	443	-67.7886
				442.5	16.6764			442.5	78.7212	442.5	-64.7583
				442	16.1268			442	76.4289	442	-61.4732
				441.5	15.6973			441.5	74.0624	441.5	-58.1123
				441	15.365			441	71.6104	441	-54.767
				440.5	15.0801			440.5	69.0509	440.5	-51.584
				440	14.7957			440	66.467	440	-48.4775
				439.5	14.5398			439.5	63.8472	439.5	-45.5463
				439	14.4068			439	61.2434	439	-42.6088
				438.5	14.3363			438.5	58.6903	438.5	-39.8539
				438	14.2054			438	56.175	438	-37.1435
				437.5	13.9757			437.5	53.6952	437.5	-34.6268
				437	13.7526			437	51.2263	437	-32.3528
				436.5	13.5771			436.5	48.7977	436.5	-30.1809
				436	13.4946			436	46.353	436	-28.0395
				435.5	13.3436			435.5	43.9219	435.5	-26.0072
				435	13.1253			435	41.511	435	-24.1578
				434.5	12.9232			434.5	39.1069	434.5	-22.5917
				434	12.7922			434	36.7721	434	-21.2218
				433.5	12.7035			433.5	34.5004	433.5	-19.9519
				433	12.5653			433	32.2187	433	-18.7526
				432.5	12.3876			432.5	30.0551	432.5	-17.6513
				432	12.152			432	27.999	432	-16.5436
				431.5	11.8653			431.5	26.1086	431.5	-15.3585
				431	11.5599			431	24.3641	431	-14.2355
				430.5	11.2588			430.5	22.6829	430.5	-13.1944
				430	11.0089			430	21.0902	430	-12.2488
				429.5	10.7136			429.5	19.6245	429.5	-11.5048
				429	10.4467			429	18.2617	429	-10.978
				428.5	10.2062			428.5	17.0315	428.5	-10.5715
				428	9.94036			428	15.9325	428	-10.1668
				427.5	9.61576			427.5	14.9406	427.5	-9.65951
				427	9.22458			427	14.0546	427	-9.06308
				426.5	8.84998			426.5	13.2477	426.5	-8.54059
				426	8.50275			426	12.4701	426	-7.99855
				425.5	8.18352			425.5	11.7768	425.5	-7.57921
				425	7.92343			425	11.1938	425	-7.27664
				424.5	7.68921			424.5	10.7222	424.5	-6.99688
				424	7.44884			424	10.2955	424	-6.77176
				423.5	7.15677			423.5	9.88166	423.5	-6.60104
				423	6.89998			423	9.49662	423	-6.41165
				422.5	6.65334			422.5	9.16433	422.5	-6.20481
				422	6.406			422	8.87721	422	-5.94301
				421.5	6.17014			421.5	8.60546	421.5	-5.68812
				421	5.94031			421	8.35104	421	-5.49435
				420.5	5.74761			420.5	8.12005	420.5	-5.34209
				420	5.57174			420	7.91493	420	-5.19668

## Sheet: Figure 3b
	glum	yEr±
R-1M	0.00145	0.000212132
R-1UCM	0.00643	0.00222
R-1UCM/AuNR653	0.048	0.00173

## Sheet: Figure 3c
	gCD
Wavelength/nm	R-1M	S-1M	R-1M/AuNR653	S-1M/AuNR653
950	-0.000100313	-0.000173612	-7.77308e-05	-3.11011e-05
949.5	-0.000144311	-0.000170641	-0.000111829	-5.50214e-05
949	-0.000172816	-0.000162461	-7.18789e-05	-4.69266e-05
948.5	-0.000167596	-0.000186524	-8.12766e-05	-5.93419e-05
948	-0.000124459	-0.000207655	-5.62816e-05	-7.95733e-05
947.5	-9.09717e-05	-0.000195622	-5.51375e-05	-5.63052e-05
947	-8.50914e-05	-0.000224028	-5.70487e-05	-6.46286e-05
946.5	-7.6926e-05	-0.000171381	-1.93178e-05	-6.24639e-06
946	-6.55091e-05	-0.000187708	-8.1558e-06	2.24027e-06
945.5	-0.000103164	-0.000173605	-1.72492e-06	-1.28915e-05
945	-5.74236e-05	-0.000122787	9.07743e-05	3.16556e-05
944.5	-5.26009e-05	-0.000128582	6.7925e-05	5.50621e-05
944	-1.472e-05	-0.00010252	8.8647e-05	6.93056e-05
943.5	-8.32812e-06	-8.39368e-05	0.000103887	7.48862e-05
943	-7.85689e-06	-4.82512e-05	0.000118051	5.6443e-05
942.5	-4.1742e-05	-6.50902e-05	0.000128331	1.99996e-05
942	-3.47165e-05	-4.61523e-05	8.3729e-05	-1.63776e-05
941.5	-3.19431e-05	-3.76605e-05	4.97221e-05	2.28545e-05
941	-1.82339e-05	-3.89429e-05	7.37303e-05	2.69664e-05
940.5	-2.14536e-05	-4.281e-05	5.6226e-05	1.8285e-05
940	-2.29305e-05	-3.25956e-05	3.09106e-05	3.4743e-05
939.5	-5.77234e-05	-2.29561e-05	2.44944e-05	-8.61171e-08
939	-7.91144e-05	-7.71274e-06	2.31318e-05	-2.82958e-05
938.5	-0.000109835	-7.52467e-06	-1.01159e-05	-2.99769e-05
938	-0.000109462	1.94927e-06	-2.36113e-05	-2.1061e-05
937.5	-8.68134e-05	3.18109e-05	-1.65619e-05	-3.98809e-05
937	-4.28448e-05	3.34304e-05	-2.75153e-06	-3.69572e-05
936.5	-5.97404e-05	1.22585e-05	-6.15044e-05	-6.98549e-05
936	-7.1246e-05	2.70058e-05	-7.37869e-05	-8.31166e-05
935.5	-9.15298e-05	-6.29825e-06	-4.70946e-05	-6.80368e-05
935	-4.98233e-05	-1.95704e-06	-3.99039e-05	-7.47871e-05
934.5	-5.40097e-05	-1.2762e-05	-6.30294e-05	-9.31754e-05
934	-4.78584e-05	-2.92826e-05	-5.67571e-05	-8.6992e-05
933.5	-5.21622e-05	-5.18941e-05	-7.80341e-05	-8.77173e-05
933	-8.84092e-05	-6.5294e-05	-7.74552e-05	-6.11651e-05
932.5	-8.62405e-05	-6.39948e-05	-3.19081e-05	-5.68393e-05
932	-8.34072e-05	-6.50657e-05	2.58013e-06	-6.49667e-05
931.5	-7.89396e-05	-2.9582e-05	6.56054e-05	-4.45099e-05
931	-8.10824e-05	3.22456e-06	6.28914e-05	-5.60331e-05
930.5	-8.77062e-05	-4.72487e-05	5.70961e-05	-7.45891e-05
930	-0.000103045	-5.01101e-05	4.83919e-05	-9.17729e-05
929.5	-9.36648e-05	-4.54552e-05	4.38125e-05	-8.16304e-05
929	-4.49768e-05	-1.9804e-05	7.26618e-05	-2.88824e-05
928.5	-4.06308e-05	-2.78284e-05	9.86166e-05	-6.15366e-06
928	-1.52588e-05	1.87263e-05	0.000143639	-1.62562e-06
927.5	-2.91257e-05	-2.5062e-06	0.000138865	-4.3614e-05
927	-1.31236e-05	1.80413e-05	0.000137813	-2.43237e-05
926.5	-1.38787e-05	2.22062e-05	0.000125645	-2.72392e-05
926	3.41666e-05	7.23206e-05	0.00014441	-3.12099e-06
925.5	-6.3741e-06	4.06665e-05	0.000113427	-2.76707e-05
925	-1.98397e-06	9.80175e-05	0.000115765	-8.66021e-06
924.5	-1.63822e-05	0.00011835	0.000105879	5.81911e-06
924	-5.65298e-06	0.000106714	7.40899e-05	1.5367e-05
923.5	1.14943e-05	0.000137033	9.90148e-05	1.70732e-06
923	2.0023e-05	0.00015519	0.000116023	5.14896e-06
922.5	4.73005e-05	0.000166502	0.000114612	3.92882e-06
922	4.35932e-05	0.000130744	0.000102734	-1.5941e-05
921.5	6.61503e-05	0.000131196	0.00012145	1.51148e-06
921	3.95093e-05	0.000119363	7.93448e-05	3.69301e-06
920.5	7.06636e-05	0.000154129	0.000109272	2.31126e-05
920	7.07899e-05	0.000138305	0.00010527	2.12322e-06
919.5	4.34866e-05	0.0001389	8.24615e-05	-1.40803e-05
919	1.03235e-05	0.000134681	6.13074e-05	-4.75555e-05
918.5	-3.33912e-05	9.19274e-05	3.55058e-05	-5.55342e-05
918	-6.96903e-05	7.46117e-05	3.89755e-05	-6.78107e-05
917.5	-9.2673e-05	6.02878e-05	4.28097e-05	-6.29068e-05
917	-9.73665e-05	2.24543e-06	2.32376e-05	-0.000103933
916.5	-6.08396e-05	-1.05205e-06	2.20609e-05	-9.27389e-05
916	-5.26054e-05	2.38202e-05	3.45473e-05	-8.3636e-05
915.5	-6.08339e-05	5.08193e-05	8.84383e-05	-7.3539e-05
915	-5.3914e-05	5.75135e-05	9.68645e-05	-9.02512e-05
914.5	-7.52465e-05	1.63196e-05	6.7924e-05	-0.000116692
914	-5.33308e-05	5.7736e-05	7.15054e-05	-0.000103623
913.5	-8.27706e-05	3.10142e-05	-6.00494e-07	-0.000119013
913	-9.87043e-05	1.95022e-05	-2.79399e-06	-0.000167391
912.5	-0.000153902	5.44618e-06	-4.37887e-05	-0.000162766
912	-0.000130735	1.48535e-05	-6.18714e-05	-0.000136474
911.5	-6.87711e-05	2.19485e-05	-4.31632e-05	-7.79861e-05
911	-7.19645e-05	3.83551e-05	-7.50201e-05	-7.74713e-05
910.5	-3.0922e-05	6.39583e-05	-4.0527e-05	-3.34649e-05
910	-6.66565e-05	3.84427e-05	-4.04322e-05	-5.61955e-05
909.5	-8.2302e-05	-8.51918e-06	-6.25439e-05	-7.62048e-05
909	-3.43085e-05	-4.97507e-06	-9.34786e-05	-7.26878e-05
908.5	-2.51319e-05	-8.21716e-06	-0.000110046	-4.92192e-05
908	1.26093e-05	1.16255e-05	-9.06491e-05	-3.98425e-05
907.5	1.06215e-05	7.78558e-06	-0.000104663	-5.46091e-05
907	6.543e-05	2.50943e-05	-8.54844e-05	-1.60895e-05
906.5	6.098e-05	-8.876e-06	-0.000109961	-3.85609e-05
906	7.70972e-05	-1.85297e-05	-9.3441e-05	-5.03255e-05
905.5	6.09293e-05	-3.44623e-05	-0.000106407	-9.06649e-05
905	9.36377e-05	-7.9265e-06	-5.5168e-05	-8.43904e-05
904.5	6.09184e-05	-5.15055e-05	-7.25364e-05	-0.000113232
904	5.28057e-05	-3.16304e-05	-8.06874e-05	-0.000117405
903.5	5.38087e-05	-2.97864e-05	-7.09363e-05	-0.000107105
903	4.49747e-05	-4.76621e-05	-7.20953e-05	-9.98718e-05
902.5	5.96901e-05	4.36309e-06	-4.79065e-05	-5.91625e-05
902	2.73807e-05	3.36759e-06	-8.13091e-05	-5.12874e-05
901.5	5.99518e-06	-1.32946e-05	-8.78893e-05	-7.89973e-05
901	1.49899e-05	2.75469e-06	-6.53087e-05	-6.88229e-05
900.5	-9.58748e-06	4.18521e-05	-4.47005e-05	-2.72436e-05
900	-1.91676e-05	4.58102e-05	-2.01409e-05	-2.2729e-05
899.5	-2.86388e-05	4.61284e-05	-1.23811e-05	-1.70279e-05
899	-2.8342e-05	4.72769e-05	-2.58124e-05	-2.10696e-05
898.5	-2.8527e-05	3.19325e-05	-1.02566e-05	-1.17029e-05
898	-1.99214e-05	7.15729e-05	8.04721e-06	1.00347e-05
897.5	-6.7697e-06	9.73821e-05	2.03742e-07	3.59545e-05
897	-1.43597e-05	0.000110376	-9.10241e-06	4.12706e-05
896.5	1.47431e-06	0.000105007	-9.34244e-06	3.46099e-05
896	-1.35438e-05	9.28831e-05	-3.58628e-05	4.14668e-05
895.5	-1.39904e-05	7.56784e-05	-2.89632e-05	3.34828e-05
895	-1.56565e-05	7.80823e-05	-3.74649e-05	3.18864e-05
894.5	-2.71371e-06	5.80541e-05	-1.88377e-05	5.097e-05
894	3.3197e-06	4.32257e-05	-3.59812e-05	5.48055e-05
893.5	3.96723e-05	7.41447e-05	-4.6313e-06	5.95076e-05
893	2.94808e-05	5.91424e-05	-5.67778e-06	3.02055e-05
892.5	4.58996e-05	6.88347e-05	1.08615e-05	5.33644e-05
892	7.14276e-05	4.8465e-05	9.52928e-06	4.85152e-05
891.5	5.13576e-05	4.81319e-05	2.83378e-06	5.43544e-05
891	5.35015e-05	2.83146e-05	-8.47568e-06	2.61734e-05
890.5	4.90215e-05	2.31926e-05	-2.00809e-05	2.66849e-05
890	9.95217e-05	2.64049e-05	-3.76225e-06	2.83151e-05
889.5	7.79472e-05	3.04317e-05	1.77637e-05	1.53356e-05
889	6.54967e-05	2.31003e-05	1.04794e-05	-6.35894e-06
888.5	5.02053e-06	-3.35334e-05	-1.67449e-05	-4.2885e-05
888	3.83134e-05	2.55891e-06	2.76423e-06	-2.01499e-05
887.5	5.39503e-05	8.1968e-06	4.44145e-05	-3.03844e-05
887	4.80579e-05	3.29787e-05	6.38971e-05	-2.65775e-05
886.5	7.6222e-05	5.85765e-05	7.90084e-05	-4.40895e-06
886	5.92268e-05	5.34614e-05	3.97402e-05	-2.50238e-05
885.5	6.1194e-05	5.4954e-05	4.04212e-05	-2.42692e-05
885	4.21667e-06	5.3421e-05	3.96861e-05	-4.99684e-05
884.5	1.97557e-05	5.46324e-05	3.71824e-05	-3.87359e-05
884	1.45729e-05	2.11907e-05	9.79166e-06	-5.24069e-05
883.5	-3.63807e-06	1.99276e-05	7.56926e-06	-4.89946e-05
883	-1.33719e-06	2.41294e-05	-1.35299e-05	-6.57097e-05
882.5	1.6264e-05	1.03764e-05	-2.06558e-05	-4.60217e-05
882	1.55318e-05	1.02887e-05	-2.1383e-05	-5.19367e-05
881.5	-5.74527e-06	-1.06322e-05	-2.00704e-05	-6.89754e-05
881	-2.88231e-05	-1.16774e-05	-4.45367e-05	-7.12814e-05
880.5	-1.81222e-05	-1.99155e-05	-5.8869e-05	-5.62187e-05
880	-5.31913e-06	-1.5797e-05	-6.16985e-05	-3.99137e-05
879.5	-1.2876e-05	-1.73908e-05	-6.67943e-05	-4.80255e-05
879	-4.04439e-05	-2.32346e-05	-9.08617e-05	-4.77785e-05
878.5	-4.74116e-05	-3.28816e-05	-9.17661e-05	-3.80647e-05
878	-4.6271e-05	-2.47308e-05	-6.28541e-05	-1.38083e-05
877.5	-5.70406e-05	-3.20394e-05	-7.05389e-05	-1.43946e-05
877	-3.52739e-05	-2.55351e-05	-6.3925e-05	-2.73664e-06
876.5	-1.94052e-05	-2.38152e-05	-5.76858e-05	5.54004e-06
876	-3.49817e-05	-1.57222e-05	-6.6364e-05	3.86416e-06
875.5	-2.16006e-05	-2.89474e-05	-4.81389e-05	8.5888e-07
875	-3.80356e-05	-1.81721e-05	-4.82203e-05	8.52387e-06
874.5	-2.07701e-05	1.16151e-05	-4.59471e-05	3.96672e-05
874	-1.56907e-05	3.35165e-05	-3.00066e-05	5.28796e-05
873.5	-4.35994e-05	3.5442e-05	-4.41063e-05	5.66667e-05
873	-2.98089e-05	3.86826e-05	-4.32229e-05	7.26143e-05
872.5	-2.3843e-05	4.51372e-05	-3.32454e-05	5.63416e-05
872	-1.90807e-05	4.76978e-05	-4.43041e-05	5.36913e-05
871.5	-2.68819e-05	4.99357e-05	-4.84593e-05	4.29996e-05
871	-5.53917e-06	5.10903e-05	-3.41892e-05	4.68013e-05
870.5	-6.84452e-06	5.41713e-05	-1.50393e-05	5.96889e-05
870	1.73239e-05	2.97328e-05	-4.45263e-06	4.89446e-05
869.5	2.79064e-05	4.76807e-05	4.15129e-07	5.59858e-05
869	1.93891e-05	3.97663e-05	-8.52408e-06	2.36713e-05
868.5	-7.33854e-06	3.84061e-05	-3.12725e-05	1.47056e-05
868	8.71543e-06	4.80444e-05	-1.05272e-05	1.76028e-05
867.5	8.51845e-06	7.26364e-05	-1.43921e-05	2.60902e-05
867	9.4098e-06	5.24965e-05	-3.31534e-05	5.91021e-06
866.5	1.95032e-05	4.48299e-05	-2.90568e-05	5.66878e-08
866	4.87971e-05	4.30863e-05	-2.26921e-05	7.83917e-06
865.5	4.56234e-05	4.21804e-05	3.49409e-06	-5.56688e-07
865	4.97143e-05	5.43175e-05	4.45445e-06	1.3521e-05
864.5	3.57475e-05	3.0111e-05	-1.10829e-05	-6.37592e-06
864	2.83616e-05	3.60186e-05	-1.45693e-05	-3.25336e-06
863.5	4.62675e-05	4.26323e-05	8.56753e-06	1.22902e-05
863	4.05975e-05	5.6149e-05	7.4641e-06	1.26987e-05
862.5	3.09648e-05	4.87573e-05	-1.36395e-06	1.06112e-05
862	3.13549e-05	5.45126e-05	1.61017e-05	8.75873e-06
861.5	3.32118e-05	6.52414e-05	9.18984e-06	-4.10853e-06
861	3.28278e-05	5.31244e-05	2.39147e-05	-2.4999e-05
860.5	1.72606e-05	3.86957e-05	1.39619e-05	-1.90274e-05
860	3.95707e-05	6.16111e-05	3.09365e-05	-9.05777e-06
859.5	4.87729e-05	6.42264e-05	1.8559e-05	-1.39552e-05
859	2.39076e-05	3.36158e-05	5.46502e-06	-4.03395e-05
858.5	4.7082e-05	4.76483e-05	2.2693e-05	-3.21494e-05
858	5.03042e-05	5.06982e-05	1.85036e-05	-3.2444e-05
857.5	4.56695e-05	4.39851e-05	1.75335e-05	-4.22523e-05
857	3.14158e-05	1.84062e-05	-1.52926e-05	-3.72736e-05
856.5	2.73246e-05	1.54707e-05	-2.19606e-05	-3.03603e-05
856	5.49263e-05	4.81535e-05	-3.13733e-06	6.04139e-08
855.5	3.59532e-05	4.6529e-05	-1.95954e-05	-1.85417e-05
855	3.17721e-05	3.78593e-05	-3.639e-05	-8.15529e-06
854.5	3.06962e-05	3.72411e-05	-4.45086e-05	-3.14435e-05
854	2.22589e-05	2.60768e-05	-5.01477e-05	-2.14563e-05
853.5	3.58561e-05	3.84554e-05	-4.68404e-05	-1.77835e-05
853	3.60796e-05	3.26993e-05	-4.80904e-05	-9.63008e-06
852.5	4.23029e-05	2.38666e-05	-3.20119e-05	6.18061e-06
852	6.03421e-05	3.12385e-05	-2.02047e-05	1.13679e-05
851.5	7.17846e-05	5.21877e-05	-1.14229e-05	3.50245e-05
851	4.88848e-05	4.05106e-05	-1.19386e-05	3.44657e-05
850.5	4.2775e-05	4.14033e-05	-4.01434e-06	2.52908e-05
850	2.22489e-05	3.36272e-05	-1.06868e-05	1.98117e-05
849.5	1.78805e-05	3.73948e-05	-1.66552e-05	8.47002e-06
849	1.78668e-05	3.64249e-05	-1.48006e-05	1.35277e-05
848.5	7.62003e-06	4.03274e-05	-8.39648e-06	4.6675e-06
848	6.86515e-06	3.39994e-05	-6.28354e-06	1.95394e-07
847.5	1.73789e-05	4.35696e-05	3.03337e-06	9.1205e-06
847	2.21239e-05	4.00199e-05	1.09046e-05	8.54457e-06
846.5	3.11944e-05	2.42786e-05	1.3449e-05	3.14067e-06
846	4.30007e-05	2.62952e-05	2.13902e-05	-1.39535e-06
845.5	6.5938e-05	4.84994e-05	3.27529e-05	1.28178e-05
845	7.68977e-05	5.51717e-05	3.09766e-05	1.47745e-05
844.5	7.59921e-05	5.28189e-05	3.18849e-05	3.95362e-05
844	8.3661e-05	5.33173e-05	5.27645e-05	3.60486e-05
843.5	8.10632e-05	6.0759e-05	4.97791e-05	5.44231e-05
843	6.8612e-05	4.84488e-05	3.20409e-05	3.77547e-05
842.5	7.97294e-05	6.27429e-05	5.20129e-05	3.25158e-05
842	4.88312e-05	6.00938e-05	3.25061e-05	1.57725e-05
841.5	4.25659e-05	5.40138e-05	2.52083e-05	1.50052e-05
841	4.80455e-05	5.88668e-05	3.71418e-05	1.56199e-05
840.5	6.22107e-05	6.85181e-05	5.0651e-05	3.2056e-05
840	8.13663e-05	7.47099e-05	5.88315e-05	2.35841e-05
839.5	3.91309e-05	5.19588e-05	2.73214e-05	1.08966e-05
839	2.37658e-05	4.36615e-05	9.81683e-06	7.67554e-06
838.5	-4.42496e-06	3.85059e-05	2.00833e-05	-2.57428e-06
838	-1.96405e-05	4.60777e-05	5.19978e-06	2.75579e-06
837.5	-1.24966e-05	5.53676e-05	1.15096e-06	-1.05022e-06
837	-1.73138e-05	6.37082e-05	9.83449e-06	1.02066e-05
836.5	-2.88369e-05	4.72705e-05	-1.1666e-05	1.0544e-05
836	-1.42146e-05	6.01858e-05	-6.61817e-06	1.42108e-05
835.5	-1.73719e-06	6.30695e-05	-9.11434e-06	1.49251e-05
835	-1.05706e-05	5.53106e-05	-6.65263e-06	1.16345e-05
834.5	-1.26154e-05	4.4696e-05	-1.29778e-05	2.58451e-06
834	-1.14331e-05	4.30964e-05	-1.9141e-05	-8.57889e-06
833.5	-3.06114e-05	2.63047e-05	-3.68118e-05	-2.88376e-05
833	-3.63693e-05	1.89362e-05	-4.17292e-05	-3.77289e-05
832.5	-3.46789e-05	2.06287e-05	-2.56839e-05	-3.45847e-05
832	-3.5713e-05	1.12175e-05	-2.12421e-05	-2.96657e-05
831.5	-3.78374e-05	1.4336e-05	-2.1621e-05	-2.0169e-05
831	-1.47061e-05	3.89185e-05	-7.50326e-06	-9.93425e-07
830.5	-9.76321e-06	5.7032e-05	1.49998e-06	1.0989e-05
830	-6.60529e-06	6.09644e-05	-1.72716e-06	4.58509e-06
829.5	-1.03821e-05	5.28436e-05	-8.22908e-06	-3.33796e-06
829	2.06896e-06	5.69616e-05	-8.87414e-06	-1.4666e-05
828.5	-3.79661e-06	4.10761e-05	-1.7303e-05	-1.99997e-05
828	1.70806e-05	4.5003e-05	-1.90692e-05	-1.5393e-05
827.5	8.42558e-06	3.71253e-05	-1.90337e-05	-1.74514e-05
827	1.27304e-05	3.36322e-05	-1.53312e-05	-8.78524e-06
826.5	3.13644e-05	4.94592e-05	-3.15905e-06	1.22738e-05
826	3.98738e-05	6.51292e-05	1.42431e-05	3.47315e-05
825.5	4.13734e-05	7.23981e-05	5.30611e-06	3.6184e-05
825	5.10685e-05	7.46635e-05	1.11971e-05	2.89698e-05
824.5	5.57893e-05	7.88908e-05	1.67593e-05	3.12631e-05
824	4.02881e-05	5.83528e-05	1.14564e-05	3.05606e-05
823.5	3.80894e-05	4.6712e-05	-5.82642e-07	1.72556e-05
823	1.52971e-05	3.43981e-05	-3.97702e-06	1.22607e-05
822.5	7.74352e-06	2.67608e-05	-1.05243e-05	3.8648e-06
822	-2.82289e-06	2.07134e-05	-4.66821e-06	2.43014e-06
821.5	-7.33806e-06	2.22154e-05	-1.16136e-05	8.9918e-06
821	-6.16288e-06	3.69216e-05	2.90405e-07	2.99418e-05
820.5	-1.12135e-05	4.26042e-05	2.34113e-06	3.9132e-05
820	-2.7257e-07	5.37173e-05	1.18907e-05	4.09873e-05
819.5	-7.79735e-06	5.76155e-05	2.46919e-05	4.12464e-05
819	-1.15331e-05	5.79739e-05	9.56119e-06	2.88749e-05
818.5	-1.98593e-05	7.11029e-05	4.01733e-06	1.8868e-05
818	-2.23698e-05	6.24356e-05	4.92472e-06	1.71948e-05
817.5	-2.66928e-05	6.26719e-05	-4.95761e-06	1.6183e-05
817	-1.92183e-05	7.36339e-05	2.06294e-06	2.35932e-05
816.5	-1.38881e-05	7.32111e-05	1.29068e-06	1.68701e-05
816	-1.80953e-05	6.94887e-05	4.0809e-06	1.93924e-05
815.5	8.00749e-06	8.25601e-05	1.63841e-05	4.61709e-05
815	1.43551e-05	8.32248e-05	1.7976e-05	4.44739e-05
814.5	1.60612e-05	9.07875e-05	3.18408e-05	4.85825e-05
814	1.62298e-05	7.86064e-05	2.49153e-05	5.01317e-05
813.5	2.82711e-05	8.53917e-05	2.25275e-05	5.13669e-05
813	3.5062e-05	9.18395e-05	3.23458e-05	5.40879e-05
812.5	3.47504e-05	8.18904e-05	2.09251e-05	4.31216e-05
812	4.42269e-05	7.23364e-05	2.10546e-05	3.46876e-05
811.5	3.66696e-05	7.50536e-05	1.96805e-05	2.24978e-05
811	3.71704e-05	6.33484e-05	3.52357e-06	2.32971e-05
810.5	3.01372e-05	4.99558e-05	4.6947e-06	1.9664e-05
810	4.28611e-05	5.68295e-05	7.79943e-06	2.9407e-05
809.5	4.02543e-05	5.05923e-05	1.62823e-06	2.7774e-05
809	4.11266e-05	3.29312e-05	-8.70724e-06	2.08804e-05
808.5	5.54598e-05	4.41791e-05	-1.66813e-05	2.46745e-05
808	3.68923e-05	3.24658e-05	-2.2693e-05	1.9071e-06
807.5	2.2084e-05	2.52858e-05	-3.61868e-05	-6.69433e-06
807	2.3916e-05	2.21924e-05	-4.61965e-05	-5.02683e-06
806.5	2.14159e-05	2.68767e-05	-4.02896e-05	-8.0355e-07
806	1.26266e-05	3.00541e-05	-5.08762e-05	-4.2702e-06
805.5	1.37075e-05	2.67053e-05	-4.7876e-05	6.08438e-06
805	6.5954e-06	2.90089e-05	-5.40016e-05	-1.34181e-05
804.5	1.2107e-05	2.41147e-05	-5.11296e-05	-1.12964e-05
804	4.79951e-06	2.63469e-05	-5.43193e-05	-1.04443e-05
803.5	-4.50072e-08	2.09416e-05	-6.27104e-05	-6.20072e-06
803	1.88506e-05	3.91994e-05	-5.02323e-05	6.82139e-06
802.5	1.89433e-05	3.68826e-05	-4.71803e-05	1.31925e-06
802	2.30445e-05	4.70728e-05	-4.2593e-05	5.46282e-06
801.5	2.24603e-06	3.5947e-05	-4.90729e-05	-8.72114e-06
801	1.21207e-05	6.13925e-05	-2.47175e-05	-3.06e-06
800.5	-9.18828e-06	4.64976e-05	-2.84608e-05	-1.34862e-05
800	-1.38758e-05	4.86589e-05	-2.55279e-05	-2.26712e-05
799.5	-8.88131e-06	4.6446e-05	-2.71576e-05	-2.29937e-05
799	2.77728e-06	4.84116e-05	-2.24747e-05	-1.31756e-05
798.5	1.56007e-05	4.95107e-05	-1.982e-06	-3.06255e-06
798	9.19812e-06	4.13271e-05	1.3461e-06	-5.66449e-06
797.5	9.71823e-06	3.88056e-05	4.51457e-06	-1.2769e-05
797	8.63764e-06	4.25553e-05	1.27815e-06	-6.75096e-06
796.5	1.69634e-05	4.59976e-05	6.95387e-06	-5.30794e-06
796	1.47108e-05	5.33518e-05	2.86297e-06	-7.31654e-06
795.5	1.04826e-05	4.5556e-05	1.3173e-06	-1.22082e-05
795	1.18494e-05	4.2405e-05	7.46701e-06	-1.11777e-05
794.5	2.30053e-05	4.41199e-05	9.49212e-06	-9.10728e-06
794	2.16511e-05	2.94669e-05	1.05321e-05	-3.46886e-06
793.5	1.53639e-05	2.4617e-05	-5.6179e-06	-5.23483e-06
793	2.1591e-05	2.06576e-05	1.76967e-08	6.26383e-06
792.5	3.44955e-05	2.98087e-05	1.14293e-05	1.61909e-05
792	4.53753e-05	4.8573e-05	2.43571e-05	3.48647e-05
791.5	5.11283e-05	5.49936e-05	2.69223e-05	4.27462e-05
791	4.59477e-05	5.19864e-05	2.97486e-05	4.49884e-05
790.5	4.62934e-05	5.20462e-05	3.83369e-05	4.47743e-05
790	3.5225e-05	5.70047e-05	1.87557e-05	3.07465e-05
789.5	3.15806e-05	5.35363e-05	1.21262e-05	2.27076e-05
789	4.16358e-05	6.14051e-05	2.0436e-05	2.81632e-05
788.5	3.66465e-05	6.52811e-05	3.54422e-05	2.40945e-05
788	3.0848e-05	6.35264e-05	3.52274e-05	3.27334e-05
787.5	2.75474e-05	5.39824e-05	2.91059e-05	2.37668e-05
787	1.35015e-05	4.00182e-05	7.73042e-06	9.5391e-06
786.5	-1.69248e-06	4.38154e-05	1.38137e-05	1.43762e-05
786	9.61621e-06	4.90261e-05	1.5186e-05	1.46393e-05
785.5	1.54795e-05	5.04437e-05	2.63382e-05	1.05238e-05
785	4.87062e-07	2.7151e-05	5.61251e-06	-3.94184e-06
784.5	-1.09215e-05	1.81431e-05	4.93556e-06	-3.77441e-06
784	-1.09742e-05	1.33414e-05	2.22862e-06	-7.41969e-06
783.5	-2.39324e-05	5.93581e-06	-3.36371e-06	-1.45126e-05
783	-1.72684e-05	1.07417e-05	-1.56923e-06	-1.45904e-05
782.5	-2.30562e-05	9.70834e-06	-2.5857e-06	-2.14455e-05
782	-2.81263e-05	-3.6589e-06	-4.48939e-06	-1.20712e-05
781.5	-1.27279e-05	2.08917e-05	-7.94657e-06	-3.80747e-06
781	-9.2469e-07	2.64791e-05	-5.86614e-06	9.19028e-06
780.5	-2.13919e-06	1.76391e-05	-1.68025e-05	1.40905e-05
780	-6.48921e-06	1.62238e-05	-1.7242e-05	7.47007e-06
779.5	8.76049e-06	3.4612e-05	3.79459e-06	1.0035e-05
779	1.89532e-05	3.2484e-05	1.03029e-05	2.46872e-05
778.5	2.69898e-05	3.8801e-05	1.27641e-05	2.41634e-05
778	1.40397e-05	2.99274e-05	3.33116e-06	1.09468e-05
777.5	2.10001e-05	3.90059e-05	-6.93262e-07	1.65892e-05
777	5.95399e-06	4.50661e-05	-7.08684e-06	1.57602e-05
776.5	1.66413e-05	5.8725e-05	-1.8902e-06	2.67732e-05
776	2.26027e-05	6.11448e-05	-1.36742e-05	2.3668e-05
775.5	2.35932e-05	6.08185e-05	-1.76624e-05	3.08557e-05
775	2.89783e-05	6.87988e-05	-1.16591e-05	3.26833e-05
774.5	1.81296e-05	6.10064e-05	-1.56476e-05	3.22185e-05
774	1.02778e-05	5.49405e-05	-2.34132e-05	2.64142e-05
773.5	6.05843e-06	6.34969e-05	-2.449e-05	2.58588e-05
773	-6.84979e-07	4.06647e-05	-2.05389e-05	2.17186e-05
772.5	-4.82686e-06	3.85405e-05	-1.69528e-05	2.06143e-05
772	-7.34428e-06	4.88105e-05	-1.50111e-05	3.50176e-05
771.5	-2.4201e-05	3.61516e-05	-2.93886e-05	3.05756e-05
771	-2.93963e-05	4.18394e-05	-2.69687e-05	3.14216e-05
770.5	-2.27475e-05	4.59182e-05	-2.12523e-05	4.9953e-05
770	-2.46086e-05	4.25536e-05	-2.38556e-05	4.87216e-05
769.5	-1.73376e-05	4.863e-05	-8.62312e-06	5.07214e-05
769	-2.38862e-05	4.13087e-05	-1.39982e-05	3.6488e-05
768.5	-1.78037e-05	4.08156e-05	-1.36351e-05	3.66604e-05
768	-1.60754e-05	4.94077e-05	-1.48266e-05	4.3522e-05
767.5	-1.40666e-05	5.45186e-05	-1.33391e-05	5.07804e-05
767	-8.29491e-06	5.21093e-05	-7.56451e-06	4.82566e-05
766.5	-6.35642e-07	4.98798e-05	-2.32853e-06	4.19516e-05
766	-1.50548e-06	5.02408e-05	-9.85586e-06	4.30899e-05
765.5	-3.02887e-06	4.47986e-05	-1.02528e-05	3.87001e-05
765	-4.84525e-06	4.13695e-05	-1.17707e-05	2.78877e-05
764.5	-4.5271e-06	2.74666e-05	-2.25018e-05	1.68258e-05
764	-3.279e-06	3.10169e-05	-1.70156e-05	1.8901e-05
763.5	1.24266e-05	4.18469e-05	-6.51221e-06	1.56369e-05
763	1.17088e-05	3.92471e-05	-1.04635e-05	2.20554e-05
762.5	1.42584e-05	4.00002e-05	-1.09527e-05	1.16822e-05
762	4.04832e-06	4.1074e-05	-1.46084e-05	2.75891e-06
761.5	2.63825e-06	4.12036e-05	-4.33413e-06	3.34869e-06
761	6.79829e-06	4.67175e-05	8.75072e-06	2.9762e-06
760.5	4.48595e-06	4.5422e-05	8.73337e-06	5.96847e-06
760	1.0552e-05	4.62773e-05	4.76581e-06	1.60824e-05
759.5	1.13901e-05	5.56244e-05	9.78859e-06	1.56876e-05
759	1.45074e-05	4.87525e-05	1.62514e-06	1.62169e-05
758.5	1.51754e-05	5.15415e-05	7.9822e-06	1.51532e-05
758	1.08683e-05	5.11414e-05	-2.36057e-06	1.26008e-05
757.5	1.02426e-05	4.34e-05	-7.44833e-06	1.64129e-05
757	7.59973e-06	5.06108e-05	-4.70898e-06	2.21319e-05
756.5	1.88379e-05	6.74329e-05	3.59206e-06	4.23993e-05
756	1.71026e-05	6.43335e-05	-1.84894e-06	3.09074e-05
755.5	1.19309e-05	6.57011e-05	-4.79055e-06	2.84196e-05
755	1.65552e-06	5.9291e-05	-1.33882e-05	1.81102e-05
754.5	9.61764e-06	5.2101e-05	-1.16418e-05	2.95201e-05
754	1.07667e-05	4.84898e-05	-1.08243e-05	2.73931e-05
753.5	1.04272e-05	4.97261e-05	-1.84767e-05	2.6549e-05
753	-6.37026e-07	3.67723e-05	-2.68803e-05	1.53774e-05
752.5	1.30126e-05	4.25162e-05	-2.40792e-05	2.37891e-05
752	5.92232e-06	3.40332e-05	-2.60192e-05	8.17006e-06
751.5	6.94214e-06	3.16366e-05	-2.75286e-05	1.50219e-05
751	6.56055e-06	3.63139e-05	-2.83931e-05	1.39005e-05
750.5	-7.59505e-06	2.31255e-05	-3.9954e-05	-1.4379e-06
750	-1.16902e-06	2.9869e-05	-3.02689e-05	1.91367e-05
749.5	-5.07112e-06	2.4998e-05	-2.06372e-05	1.69002e-05
749	-1.46929e-06	2.84591e-05	-2.09807e-05	1.07174e-05
748.5	-9.91099e-06	1.86916e-05	-3.81872e-05	8.92224e-07
748	-2.07605e-05	8.08234e-06	-3.45811e-05	-6.87908e-06
747.5	-1.9975e-05	1.59858e-05	-2.98432e-05	1.91644e-06
747	-1.69182e-05	1.96041e-05	-2.38262e-05	1.78289e-06
746.5	-1.01378e-05	3.02313e-05	-1.7202e-05	1.18032e-05
746	-1.45465e-05	3.8884e-05	-1.77386e-05	1.98437e-05
745.5	-1.97628e-05	3.54155e-05	-2.00343e-05	2.1351e-05
745	-9.10615e-06	4.78866e-05	-4.79208e-06	3.68978e-05
744.5	-1.97413e-05	3.62597e-05	-5.10999e-06	2.89617e-05
744	-2.31123e-05	3.72574e-05	-1.3246e-05	3.24457e-05
743.5	-2.20435e-05	4.65044e-05	-1.76257e-05	3.28565e-05
743	-2.85267e-05	3.69098e-05	-2.00013e-05	2.93491e-05
742.5	-1.97584e-05	3.71789e-05	-2.54237e-05	3.18662e-05
742	-2.59631e-05	3.58803e-05	-3.79511e-05	2.10502e-05
741.5	-1.34913e-05	4.66412e-05	-2.32805e-05	2.64704e-05
741	-4.73634e-06	5.17019e-05	-1.90383e-05	2.89622e-05
740.5	-4.2522e-06	5.42287e-05	-1.52715e-05	2.71787e-05
740	1.6564e-06	5.40969e-05	-9.89802e-06	3.77031e-05
739.5	3.73484e-06	4.80255e-05	-1.41998e-05	3.96284e-05
739	1.07523e-05	4.79509e-05	-7.56839e-06	4.058e-05
738.5	-1.82962e-06	3.40089e-05	-1.36012e-05	3.35484e-05
738	-4.80428e-06	2.85488e-05	-1.36003e-05	2.70409e-05
737.5	2.55769e-06	2.7383e-05	-1.97548e-05	2.14978e-05
737	-2.36823e-06	1.86515e-05	-2.73673e-05	1.37051e-05
736.5	-2.41628e-06	2.07587e-05	-2.97197e-05	1.07478e-05
736	-3.25969e-06	1.91547e-05	-2.78521e-05	1.22053e-05
735.5	-5.12996e-06	1.03543e-05	-3.33362e-05	1.75983e-05
735	-1.0176e-05	5.87918e-06	-3.12444e-05	8.78619e-06
734.5	-8.78126e-06	1.4877e-05	-2.69782e-05	1.48009e-05
734	-8.8368e-06	1.9135e-05	-2.27892e-05	1.77764e-05
733.5	-1.90917e-05	9.55697e-06	-2.94551e-05	1.35961e-05
733	-1.98193e-05	1.38389e-05	-2.42266e-05	2.39495e-05
732.5	-7.20144e-06	1.38517e-05	-1.67051e-05	2.95861e-05
732	-1.38334e-05	1.02238e-05	-3.20136e-05	2.26637e-05
731.5	-1.1103e-05	2.25677e-05	-4.05245e-05	2.56536e-05
731	-1.70313e-05	1.80821e-05	-4.47039e-05	1.76838e-05
730.5	-9.39693e-06	1.25889e-05	-4.56909e-05	2.13066e-05
730	-1.0461e-05	1.74673e-05	-3.7204e-05	2.28862e-05
729.5	-6.87176e-06	2.2284e-05	-3.25396e-05	3.05988e-05
729	-4.20082e-06	2.96647e-05	-2.16521e-05	3.28316e-05
728.5	-8.66976e-06	2.50878e-05	-1.75963e-05	3.64865e-05
728	-6.93502e-06	2.14387e-05	-1.89579e-05	3.08449e-05
727.5	-5.19666e-07	2.94802e-05	-1.58976e-05	3.12791e-05
727	2.81134e-06	3.37129e-05	-8.85189e-06	3.08644e-05
726.5	5.62446e-06	3.74588e-05	-7.13662e-06	3.0926e-05
726	8.19097e-06	3.74923e-05	1.0575e-06	2.93785e-05
725.5	4.01399e-06	3.54195e-05	3.69003e-06	3.66419e-05
725	1.26069e-05	3.99209e-05	5.37954e-06	3.32079e-05
724.5	6.83013e-06	4.18579e-05	-3.6553e-06	2.64907e-05
724	6.52091e-06	4.5757e-05	1.85393e-06	3.44292e-05
723.5	1.08291e-05	5.43801e-05	1.64016e-05	4.45699e-05
723	9.63251e-07	4.37703e-05	1.57039e-05	3.70307e-05
722.5	5.88265e-06	4.98986e-05	1.59661e-05	4.24557e-05
722	-7.3402e-07	4.97927e-05	5.56691e-06	3.63243e-05
721.5	-6.15174e-06	4.33981e-05	-3.58986e-06	3.10749e-05
721	-5.2443e-06	4.39141e-05	-1.12137e-05	3.0328e-05
720.5	-6.51906e-06	3.43854e-05	-2.41764e-05	2.5612e-05
720	-9.92538e-06	3.93204e-05	-2.84515e-05	2.34688e-05
719.5	-8.73812e-06	4.50175e-05	-2.5623e-05	3.24361e-05
719	-8.12793e-06	4.03079e-05	-3.32769e-05	3.28191e-05
718.5	-1.57461e-05	3.43927e-05	-4.1816e-05	3.0837e-05
718	-1.90126e-05	2.80356e-05	-4.34181e-05	3.61609e-05
717.5	-1.13548e-05	3.32155e-05	-3.8333e-05	3.80553e-05
717	-1.19194e-05	2.85597e-05	-4.2069e-05	3.25348e-05
716.5	-1.51337e-05	2.53238e-05	-4.05085e-05	3.08521e-05
716	-1.25415e-05	1.96327e-05	-4.554e-05	2.86507e-05
715.5	-1.77243e-05	2.03163e-05	-4.78001e-05	1.7131e-05
715	-1.44973e-05	1.68118e-05	-5.34056e-05	1.59115e-05
714.5	-2.0777e-05	8.96548e-06	-5.18735e-05	1.77658e-05
714	-1.74504e-05	1.81431e-05	-5.01077e-05	2.52945e-05
713.5	-2.34663e-06	2.16075e-05	-3.74262e-05	2.66745e-05
713	1.80413e-06	1.99744e-05	-3.02793e-05	2.67384e-05
712.5	-4.48594e-06	1.6658e-05	-2.68822e-05	2.68189e-05
712	-2.76706e-06	1.98419e-05	-3.06169e-05	2.91177e-05
711.5	2.11018e-06	1.8307e-05	-1.99798e-05	3.27309e-05
711	-2.68166e-06	1.51308e-05	-2.03433e-05	2.57135e-05
710.5	-8.30601e-06	1.60832e-05	-1.67775e-05	2.08121e-05
710	-5.4163e-06	2.25978e-05	-1.0434e-05	1.91818e-05
709.5	8.63494e-06	3.82484e-05	-2.79436e-06	2.60173e-05
709	9.9058e-06	4.49139e-05	-1.17937e-05	2.44232e-05
708.5	3.36598e-06	3.85112e-05	-1.16246e-05	2.66881e-05
708	5.29815e-06	4.24667e-05	-6.98001e-06	2.95636e-05
707.5	4.36395e-06	4.29452e-05	3.86084e-07	2.5768e-05
707	-6.26658e-07	4.78974e-05	-9.77141e-07	2.8711e-05
706.5	-2.08134e-06	4.97364e-05	-8.36973e-06	2.17954e-05
706	1.5293e-06	4.82671e-05	-1.54434e-05	1.57926e-05
705.5	-6.01623e-06	4.94061e-05	-1.91366e-05	1.85882e-05
705	-1.48881e-05	4.38891e-05	-2.29223e-05	1.17998e-05
704.5	-7.27202e-06	4.63644e-05	-2.09209e-05	1.43094e-05
704	-2.3899e-06	5.23494e-05	-1.32118e-05	9.79045e-06
703.5	-5.78234e-06	4.92378e-05	-1.8464e-05	1.04251e-05
703	-9.77461e-06	5.01428e-05	-2.57626e-05	1.22519e-05
702.5	-3.71519e-06	5.47533e-05	-2.38275e-05	1.26449e-05
702	-1.71082e-06	5.08024e-05	-3.20707e-05	1.70857e-05
701.5	-1.2429e-05	4.57821e-05	-4.18482e-05	9.16731e-06
701	-2.06209e-05	3.17989e-05	-4.09545e-05	2.56152e-06
700.5	-2.27119e-05	3.05528e-05	-4.01055e-05	1.60809e-06
700	-2.6249e-05	2.87156e-05	-4.2085e-05	1.00049e-06
699.5	-2.33359e-05	2.42294e-05	-5.00567e-05	-5.61817e-06
699	-2.5565e-05	2.4076e-05	-5.18334e-05	-1.86446e-06
698.5	-2.70182e-05	3.01286e-05	-4.56224e-05	-1.32189e-06
698	-2.60501e-05	3.23948e-05	-3.74985e-05	1.42089e-05
697.5	-1.49171e-05	3.1416e-05	-2.3121e-05	1.49245e-05
697	-8.90196e-06	3.56228e-05	-1.54751e-05	1.65955e-05
696.5	-1.26612e-05	3.34571e-05	-1.60626e-05	1.61366e-05
696	-1.57977e-05	3.86543e-05	-1.03882e-05	1.63242e-05
695.5	-1.54746e-05	3.83193e-05	-8.26838e-06	1.84639e-05
695	-8.72073e-06	4.03105e-05	-5.51981e-06	1.56017e-05
694.5	-3.54176e-06	3.77877e-05	-1.50492e-06	2.67689e-05
694	-4.07828e-06	3.71642e-05	-9.05836e-07	2.13044e-05
693.5	-5.56537e-06	3.2585e-05	7.4466e-06	2.59723e-05
693	-1.18801e-06	3.79874e-05	9.52573e-06	2.59989e-05
692.5	4.49268e-06	4.55534e-05	9.63066e-06	3.19498e-05
692	1.93743e-05	5.34081e-05	1.09383e-05	3.66037e-05
691.5	1.22026e-05	4.9671e-05	6.91911e-06	4.12369e-05
691	1.28408e-05	4.19331e-05	7.15487e-06	3.29383e-05
690.5	1.9827e-05	3.42887e-05	1.13488e-06	3.23191e-05
690	1.42345e-05	3.48633e-05	-6.21746e-07	2.34391e-05
689.5	8.14544e-06	3.80821e-05	-1.0726e-05	2.8777e-05
689	5.28062e-06	3.44794e-05	-1.11275e-05	2.70379e-05
688.5	1.35066e-05	3.52856e-05	-1.82648e-05	3.07764e-05
688	1.02203e-05	3.34583e-05	-2.41707e-05	3.00096e-05
687.5	1.54756e-05	3.79319e-05	-2.15123e-05	2.914e-05
687	1.52181e-05	4.04912e-05	-1.16882e-05	3.73747e-05
686.5	1.50495e-05	4.20446e-05	-5.85657e-06	2.72088e-05
686	1.12059e-05	3.97751e-05	-5.91238e-06	3.01459e-05
685.5	1.50715e-05	3.81491e-05	-1.08087e-05	2.41127e-05
685	1.1944e-05	3.76384e-05	-6.76984e-06	1.78465e-05
684.5	2.89838e-06	3.13595e-05	-1.6201e-05	1.43813e-05
684	-2.69268e-06	2.62334e-05	-1.33939e-05	5.35039e-07
683.5	5.28966e-06	3.48675e-05	-8.67791e-06	3.72622e-06
683	-1.88013e-06	3.97241e-05	-6.58498e-06	1.19685e-05
682.5	-2.59878e-06	3.67369e-05	7.79617e-07	9.67335e-06
682	-4.89216e-06	3.68194e-05	-1.45917e-06	9.11416e-06
681.5	-6.73382e-06	3.82249e-05	5.62807e-06	6.1595e-06
681	-1.30809e-05	3.92601e-05	8.62651e-06	2.4439e-06
680.5	-1.2262e-05	4.26467e-05	8.09727e-06	7.6962e-07
680	-1.08688e-05	4.20719e-05	-1.82225e-06	5.21636e-06
679.5	-2.00034e-05	3.8719e-05	-3.99338e-06	-3.84505e-06
679	-1.92581e-05	3.81146e-05	-9.1452e-06	-4.5441e-06
678.5	-1.81347e-05	3.55808e-05	-1.18254e-05	-6.62701e-06
678	-1.40098e-05	3.48532e-05	-9.338e-06	-9.22894e-06
677.5	-1.46071e-05	3.60329e-05	-7.4922e-06	-1.246e-05
677	-9.59301e-06	3.6717e-05	-8.96165e-06	-8.83098e-06
676.5	-6.0581e-06	2.90192e-05	-1.01179e-05	-5.09396e-06
676	-6.51598e-06	3.55731e-05	-8.42229e-06	-1.48094e-05
675.5	-1.22963e-05	3.37995e-05	-1.58113e-05	-1.90409e-05
675	-6.02272e-07	3.56043e-05	-1.58915e-05	-1.59929e-05
674.5	4.37476e-07	3.77049e-05	-1.76782e-05	-1.26235e-05
674	6.50789e-06	3.55248e-05	-1.90916e-05	-1.27515e-05
673.5	8.21961e-06	3.94055e-05	-2.31991e-05	-1.69723e-05
673	1.04809e-05	3.85567e-05	-2.31819e-05	-2.47275e-05
672.5	1.1738e-05	4.22736e-05	-9.10364e-06	-2.12861e-05
672	1.69729e-05	4.62309e-05	2.25279e-06	-1.66273e-05
671.5	1.22539e-05	3.89115e-05	8.54497e-07	-2.24422e-05
671	1.31045e-05	4.18576e-05	1.84239e-06	-1.8534e-05
670.5	1.52691e-05	3.70749e-05	-6.81214e-07	-2.36565e-05
670	4.05568e-06	4.19078e-05	7.89468e-07	-1.88735e-05
669.5	-5.23462e-06	4.24631e-05	-2.05603e-06	-7.11759e-06
669	-3.82546e-06	4.61136e-05	-4.73404e-06	-2.08965e-07
668.5	-1.74238e-06	5.0168e-05	3.73627e-06	9.4477e-08
668	4.21813e-06	6.40967e-05	7.15035e-06	1.10408e-05
667.5	7.65641e-07	5.92744e-05	-5.87344e-07	2.31807e-05
667	-8.72578e-06	5.12296e-05	1.02082e-06	2.33746e-05
666.5	-8.03878e-06	4.70848e-05	3.37682e-06	1.63128e-05
666	-4.05745e-06	5.01642e-05	1.09131e-05	1.74953e-05
665.5	-9.32406e-06	4.7168e-05	6.45926e-06	1.32188e-05
665	-1.06035e-05	4.72796e-05	7.66839e-06	1.95427e-05
664.5	-1.03022e-05	4.50952e-05	4.50905e-07	3.01784e-05
664	-1.44616e-05	3.45109e-05	-1.45207e-05	2.44191e-05
663.5	-1.52441e-05	2.76539e-05	-1.49332e-05	2.44905e-05
663	-1.25084e-05	2.25835e-05	-9.75317e-06	2.09883e-05
662.5	-1.58818e-05	1.90875e-05	-1.82757e-05	2.55211e-05
662	-4.76032e-06	1.97034e-05	-2.1087e-05	2.80818e-05
661.5	-6.20703e-06	9.46077e-06	-2.55127e-05	1.55432e-05
661	-2.84862e-06	-6.02268e-07	-2.39575e-05	1.00762e-05
660.5	-6.63757e-06	2.01853e-06	-3.05187e-05	1.46018e-05
660	-9.71154e-06	-3.37126e-06	-2.96987e-05	7.31224e-06
659.5	-7.75877e-06	-7.84455e-06	-2.77698e-05	3.70452e-06
659	3.55448e-06	-1.7334e-06	-2.71038e-05	8.24083e-07
658.5	8.78665e-06	1.23995e-06	-3.11103e-05	8.96738e-06
658	3.14077e-06	-1.4473e-06	-3.29488e-05	2.79939e-06
657.5	1.36504e-05	1.14201e-05	-2.91087e-05	4.96586e-06
657	2.35887e-05	1.46259e-05	-2.6916e-05	9.93147e-06
656.5	2.00852e-05	1.41296e-05	-2.43841e-05	9.0155e-06
656	1.92339e-05	2.41452e-05	-1.49252e-05	1.63966e-05
655.5	2.0338e-05	2.42026e-05	-1.99294e-05	9.39351e-06
655	2.1868e-05	3.26429e-05	-1.71948e-05	1.49285e-05
654.5	1.70336e-05	3.83616e-05	-6.40779e-06	1.19927e-05
654	1.05769e-05	4.11427e-05	-7.44562e-06	5.15808e-06
653.5	1.91168e-05	4.81925e-05	1.62186e-07	8.0463e-06
653	2.17619e-05	5.61553e-05	3.43564e-06	5.72189e-06
652.5	2.76623e-05	5.93116e-05	1.3635e-05	-3.39293e-07
652	2.45885e-05	5.78302e-05	1.46522e-05	5.7631e-06
651.5	2.24363e-05	6.02755e-05	1.84541e-05	4.02481e-06
651	2.11506e-05	5.72418e-05	2.0275e-05	4.80112e-06
650.5	2.64069e-05	6.11863e-05	2.32348e-05	5.05362e-06
650	2.28532e-05	5.73844e-05	2.11099e-05	9.18877e-06
649.5	2.28675e-05	5.23645e-05	1.92873e-05	1.14022e-05
649	2.03953e-05	5.00789e-05	1.82519e-05	1.45477e-05
648.5	1.83204e-05	4.46426e-05	1.92563e-05	1.04239e-05
648	1.78326e-05	3.65782e-05	1.52449e-05	1.74888e-06
647.5	2.30256e-05	3.71121e-05	1.99847e-05	1.20298e-05
647	2.2918e-05	3.39083e-05	1.81571e-05	1.22816e-05
646.5	2.07538e-05	2.90304e-05	1.4764e-05	1.42614e-05
646	2.09417e-05	2.77536e-05	8.12015e-06	1.30166e-05
645.5	8.95588e-06	2.29287e-05	6.75017e-06	8.33301e-06
645	9.00825e-06	2.37593e-05	8.11823e-06	1.3733e-05
644.5	1.80958e-06	1.98031e-05	3.79268e-06	1.38884e-05
644	2.55676e-06	1.94799e-05	3.56884e-07	7.87599e-06
643.5	8.06877e-06	2.03023e-05	1.98509e-06	9.70013e-06
643	1.22512e-05	2.68492e-05	5.79985e-06	1.49213e-05
642.5	1.10021e-05	2.89652e-05	1.01785e-05	1.21988e-05
642	9.07599e-06	2.85424e-05	1.77504e-05	9.74098e-06
641.5	9.35989e-06	3.47282e-05	1.56116e-05	4.78105e-06
641	-1.57721e-06	3.55749e-05	7.80352e-06	-2.43208e-06
640.5	2.06702e-06	4.05956e-05	1.69066e-05	5.91033e-06
640	-4.33705e-07	3.55361e-05	1.27203e-05	-1.23138e-06
639.5	2.97047e-06	3.38311e-05	1.28681e-05	-1.33094e-05
639	-3.74024e-06	3.31922e-05	4.01046e-06	-2.19123e-05
638.5	1.61402e-06	4.39948e-05	7.83101e-06	-2.65927e-05
638	3.37732e-07	4.91817e-05	1.23814e-05	-2.1947e-05
637.5	1.12734e-05	5.42416e-05	1.29108e-05	-1.37138e-05
637	4.601e-06	5.34562e-05	1.04989e-05	-2.32732e-05
636.5	3.04071e-06	5.10046e-05	1.42649e-05	-1.57873e-05
636	-4.45779e-07	4.57788e-05	1.76383e-05	-1.97298e-05
635.5	-1.95991e-06	3.97885e-05	1.88223e-05	-2.39886e-05
635	-5.30616e-06	3.8245e-05	9.52224e-06	-2.86328e-05
634.5	-9.28466e-06	3.07528e-05	7.88819e-06	-3.16487e-05
634	-1.07418e-05	2.87422e-05	8.68032e-06	-3.33044e-05
633.5	-6.96939e-06	2.75688e-05	6.28872e-06	-2.99798e-05
633	-3.6848e-06	2.00671e-05	1.13232e-05	-3.21731e-05
632.5	-4.03471e-06	1.85501e-05	1.01677e-05	-3.18599e-05
632	-2.59689e-06	2.30639e-05	1.18358e-05	-2.97317e-05
631.5	-1.14507e-05	2.05698e-05	1.60929e-06	-3.07257e-05
631	-7.71305e-06	2.3924e-05	8.95175e-06	-2.5529e-05
630.5	-1.08699e-05	1.86851e-05	5.58767e-06	-3.10267e-05
630	-1.43036e-05	1.15264e-05	3.89942e-06	-3.52828e-05
629.5	-1.00183e-05	9.09265e-06	3.34374e-06	-2.77141e-05
629	-7.52321e-06	9.45843e-06	1.10207e-05	-3.06458e-05
628.5	-4.84208e-06	1.43777e-05	6.46275e-06	-3.11872e-05
628	-3.70502e-06	1.13771e-05	2.87428e-06	-2.78173e-05
627.5	1.70973e-07	1.9241e-05	-3.10893e-07	-2.64489e-05
627	-3.77751e-06	2.2051e-05	-8.90504e-07	-2.50063e-05
626.5	4.65044e-06	2.39092e-05	-5.15567e-06	-2.10867e-05
626	3.13044e-06	2.88287e-05	-2.79266e-06	-1.66823e-05
625.5	1.34418e-06	3.43839e-05	-9.45551e-06	-1.48354e-05
625	4.22532e-06	3.78276e-05	-1.31552e-06	-1.16615e-05
624.5	6.08747e-07	3.50173e-05	-4.86716e-06	-1.89334e-05
624	2.89488e-06	3.22745e-05	-5.18498e-06	-1.9789e-05
623.5	6.68637e-06	3.0748e-05	-7.49531e-06	-1.97507e-05
623	1.63154e-05	4.35468e-05	6.09168e-06	-4.78373e-06
622.5	1.73708e-05	4.35615e-05	5.23891e-06	-1.44115e-06
622	1.14106e-05	3.77719e-05	4.73444e-06	4.36838e-06
621.5	1.61784e-05	4.17795e-05	6.67679e-06	1.34741e-05
621	1.07552e-05	3.57619e-05	6.22739e-06	4.98448e-06
620.5	9.94054e-06	3.76737e-05	5.63079e-06	6.08265e-06
620	1.4564e-05	4.12432e-05	7.75469e-06	1.4216e-05
619.5	1.61683e-05	4.41833e-05	8.54599e-06	6.88981e-06
619	1.40596e-05	4.1505e-05	1.13407e-05	3.96677e-06
618.5	1.8789e-05	4.24081e-05	1.2681e-05	6.03551e-06
618	9.81696e-06	3.7897e-05	9.15211e-06	-5.97995e-07
617.5	1.65681e-05	4.02164e-05	1.36497e-05	4.11258e-06
617	1.53461e-05	3.44625e-05	1.68343e-05	8.45588e-07
616.5	1.08638e-05	3.17788e-05	1.39982e-05	1.3669e-06
616	6.10392e-06	3.60852e-05	9.05225e-06	8.48773e-06
615.5	1.07309e-05	3.97003e-05	1.47698e-05	1.0416e-05
615	8.51571e-06	3.57274e-05	4.82486e-06	8.75397e-06
614.5	1.15339e-05	3.64096e-05	9.09343e-06	7.92274e-06
614	1.49741e-05	3.53524e-05	8.83689e-06	7.48005e-06
613.5	1.74852e-05	3.28727e-05	9.26036e-06	-1.15112e-06
613	1.00939e-05	3.4828e-05	5.86896e-06	3.43058e-06
612.5	1.23743e-05	3.04842e-05	3.80195e-06	-1.17709e-06
612	7.1068e-06	2.72695e-05	9.17414e-07	-1.96275e-06
611.5	7.74742e-06	2.25438e-05	3.43441e-07	6.09833e-06
611	6.87159e-06	2.44921e-05	1.86453e-06	1.1464e-05
610.5	1.14824e-08	2.72642e-05	-2.71879e-06	9.13276e-06
610	3.19895e-06	2.74708e-05	2.93949e-06	1.12692e-05
609.5	-2.81654e-06	2.00812e-05	-9.22714e-06	4.78004e-06
609	-6.45116e-07	2.48474e-05	-7.93425e-06	2.88103e-06
608.5	3.73185e-06	2.43544e-05	-8.55469e-06	5.95832e-06
608	-1.48892e-07	2.33699e-05	-3.86036e-06	2.23953e-06
607.5	3.53762e-07	2.64202e-05	-1.35865e-06	2.65031e-06
607	-2.11453e-06	2.5301e-05	-8.21216e-07	-2.21897e-07
606.5	-1.19742e-06	2.22165e-05	-1.18482e-06	-4.42743e-06
606	-4.63992e-06	2.00669e-05	-4.1514e-06	-1.05212e-05
605.5	-4.54141e-07	2.69707e-05	2.44559e-06	-8.2809e-06
605	2.04237e-07	2.87975e-05	2.86446e-06	-4.28168e-06
604.5	4.93372e-06	3.09476e-05	4.65048e-06	-1.96558e-06
604	2.03225e-06	2.58553e-05	7.48778e-06	-5.39663e-06
603.5	-1.62946e-06	2.76134e-05	4.27376e-06	-1.13074e-05
603	-3.15112e-06	2.79133e-05	-7.58332e-07	-2.02468e-05
602.5	-6.76583e-06	2.20265e-05	-1.29939e-06	-2.08641e-05
602	-9.6262e-06	1.94614e-05	3.48857e-06	-2.32703e-05
601.5	-6.19096e-06	2.09429e-05	1.11919e-06	-1.80901e-05
601	2.38644e-06	1.79254e-05	7.78768e-06	-1.56469e-05
600.5	-2.25605e-06	1.69575e-05	6.517e-06	-1.34774e-05
600	1.07968e-06	2.09141e-05	5.01884e-06	-1.734e-05
599.5	4.56521e-06	1.96285e-05	1.68385e-06	-1.80677e-05
599	4.55878e-06	2.09231e-05	7.96232e-06	-1.78659e-05
598.5	4.04533e-06	2.11477e-05	4.3816e-06	-1.58131e-05
598	6.47518e-06	2.34859e-05	9.45111e-06	-1.07208e-05
597.5	-5.62753e-07	1.62387e-05	3.81861e-06	-8.07959e-06
597	7.71143e-07	1.84786e-05	4.49568e-06	-7.07116e-06
596.5	3.24816e-06	1.48831e-05	4.91671e-06	-1.05571e-05
596	-7.96329e-06	1.31294e-05	-5.0607e-06	-1.5089e-05
595.5	-7.39515e-06	1.27583e-05	-2.9554e-07	-1.60274e-05
595	3.33699e-06	1.79089e-05	7.22178e-06	-6.10851e-06
594.5	8.03033e-06	2.66289e-05	1.2241e-05	-1.94961e-07
594	9.31847e-06	3.34208e-05	1.53132e-05	-2.58486e-06
593.5	4.4421e-06	2.91652e-05	1.23623e-05	-9.76112e-06
593	-6.42554e-06	2.61933e-05	1.00904e-05	-1.27614e-05
592.5	1.13191e-06	3.7188e-05	1.68419e-05	-5.14793e-06
592	1.71183e-07	3.64682e-05	1.57962e-05	-1.01972e-05
591.5	-7.80664e-06	3.09252e-05	1.17302e-05	-6.26731e-06
591	-7.81534e-06	3.1319e-05	8.71471e-06	-7.62086e-08
590.5	-7.32822e-06	3.25059e-05	1.02348e-05	-2.99939e-06
590	-1.43046e-05	3.01589e-05	5.96099e-06	-5.19649e-06
589.5	-1.02726e-05	3.79834e-05	6.85141e-06	-1.24432e-06
589	-1.17043e-05	4.39955e-05	1.02963e-05	2.39766e-06
588.5	-1.15776e-05	4.32459e-05	7.53206e-06	4.47709e-06
588	-1.09085e-05	5.13446e-05	1.59091e-05	5.51959e-06
587.5	-3.3336e-06	4.99313e-05	1.43034e-05	5.68686e-06
587	-6.44837e-06	5.113e-05	1.35204e-05	6.44047e-06
586.5	-1.09104e-05	3.74391e-05	9.92143e-06	-3.89391e-06
586	-1.69788e-05	3.55561e-05	5.7056e-06	-1.94615e-06
585.5	-1.28105e-05	4.00375e-05	9.30981e-06	2.55755e-06
585	-8.3517e-06	3.89862e-05	5.56368e-06	-2.57508e-06
584.5	-1.66683e-05	3.33355e-05	-5.51779e-06	-1.58975e-05
584	-1.30654e-05	2.83067e-05	8.17743e-07	-1.43752e-05
583.5	-7.01133e-06	2.97288e-05	5.9729e-06	-2.0567e-05
583	-6.03197e-06	3.4124e-05	6.65276e-06	-1.92124e-05
582.5	-9.62281e-06	3.02451e-05	6.86486e-06	-2.4124e-05
582	-8.00866e-06	3.34723e-05	8.4409e-06	-2.19309e-05
581.5	-7.37593e-06	2.91036e-05	7.95465e-06	-2.59066e-05
581	-1.04481e-05	2.48748e-05	5.90471e-07	-3.10714e-05
580.5	-1.56939e-05	2.47921e-05	-1.03285e-06	-3.05097e-05
580	-1.04402e-05	2.31077e-05	-2.63507e-06	-2.6081e-05
579.5	-8.27949e-06	2.12625e-05	-1.44451e-06	-2.20652e-05
579	-6.88327e-06	2.03944e-05	-2.27515e-06	-2.31551e-05
578.5	-1.04237e-05	1.71449e-05	-4.41739e-06	-2.48647e-05
578	-3.74648e-06	2.46327e-05	1.33542e-06	-1.52589e-05
577.5	5.76114e-07	2.0055e-05	-1.71489e-06	-2.1661e-05
577	-4.45267e-06	1.77195e-05	-6.18713e-06	-2.19978e-05
576.5	-9.23419e-06	1.60956e-05	-6.05288e-06	-1.86647e-05
576	-1.30299e-05	1.47317e-05	-5.31666e-06	-1.46948e-05
575.5	-1.54617e-05	1.28119e-05	-7.65449e-06	-1.1072e-05
575	-1.29912e-05	1.01951e-05	-8.95938e-06	-1.43664e-05
574.5	-1.14678e-05	7.33957e-06	-9.04895e-06	-1.21136e-05
574	-1.01853e-05	9.04346e-06	-6.4631e-06	-3.15872e-06
573.5	-1.13096e-05	9.93937e-06	-1.35576e-05	-7.73648e-06
573	-1.07694e-05	1.24354e-05	-8.39165e-06	-4.82633e-06
572.5	-1.52568e-05	6.17655e-06	-8.26965e-06	-4.30882e-06
572	-1.15478e-05	3.90025e-06	-5.56947e-06	-7.44693e-06
571.5	-1.64725e-05	-5.00652e-07	-1.10538e-05	-1.42368e-05
571	-1.98303e-05	1.51995e-06	-8.30381e-06	-1.05349e-05
570.5	-2.28702e-05	6.99527e-07	-1.06876e-05	-1.34969e-05
570	-2.02628e-05	2.36033e-06	-4.73926e-06	-1.65144e-05
569.5	-1.81089e-05	4.11453e-06	-3.78399e-06	-1.55826e-05
569	-2.09026e-05	6.46768e-06	-5.40316e-06	-8.44447e-06
568.5	-1.27835e-05	1.07928e-05	-9.03442e-07	-1.03542e-05
568	-6.17295e-06	1.01111e-05	-4.40951e-06	-1.47609e-05
567.5	-8.63405e-06	8.09793e-06	-5.34321e-06	-2.14446e-05
567	-6.79143e-06	7.98352e-06	-1.26861e-05	-2.09726e-05
566.5	-1.09934e-05	8.58506e-06	-1.65648e-05	-2.60227e-05
566	-1.03233e-05	8.79944e-06	-1.79278e-05	-3.03924e-05
565.5	-1.45212e-05	6.8682e-06	-1.55344e-05	-2.75981e-05
565	-1.24129e-05	4.39926e-06	-1.51293e-05	-2.92298e-05
564.5	-6.62455e-06	1.18862e-05	-1.28635e-05	-2.99947e-05
564	-1.39135e-05	8.15624e-06	-2.07957e-05	-3.81184e-05
563.5	-1.51402e-05	1.22084e-05	-1.84015e-05	-3.7069e-05
563	-1.21987e-05	1.43245e-05	-2.20705e-05	-4.04176e-05
562.5	-1.38643e-05	1.79691e-05	-2.03316e-05	-4.30648e-05
562	-6.26851e-06	2.16332e-05	-2.85066e-05	-3.68597e-05
561.5	-9.77857e-06	1.91868e-05	-3.33529e-05	-3.61684e-05
561	-1.058e-05	2.48145e-05	-2.66193e-05	-3.6929e-05
560.5	-6.44664e-06	2.54648e-05	-2.47016e-05	-3.50553e-05
560	-5.52034e-06	2.11847e-05	-2.37877e-05	-3.18417e-05
559.5	-3.45896e-06	2.66695e-05	-1.62497e-05	-2.71604e-05
559	-7.05954e-06	2.57933e-05	-1.08705e-05	-2.15061e-05
558.5	-7.81693e-06	3.054e-05	-7.23691e-06	-1.79581e-05
558	-4.14894e-06	2.16972e-05	-3.79561e-06	-1.32936e-05
557.5	-4.15547e-06	2.9463e-05	-1.01349e-05	-1.21194e-05
557	-4.5257e-06	3.51788e-05	-9.21378e-06	-1.1606e-05
556.5	-6.77678e-06	3.2334e-05	-8.04526e-06	-9.59392e-06
556	-1.10625e-06	2.8082e-05	-5.12328e-06	-7.8727e-06
555.5	6.0955e-06	3.70278e-05	5.27153e-06	1.99114e-06
555	1.39178e-05	3.41433e-05	5.03216e-06	6.40734e-06
554.5	1.79999e-05	3.29485e-05	8.44342e-06	1.05211e-05
554	2.17685e-05	3.46595e-05	1.3015e-05	1.31367e-05
553.5	2.34272e-05	2.96114e-05	1.01383e-05	1.32899e-05
553	2.83629e-05	2.86629e-05	8.67837e-06	2.01839e-05
552.5	2.20059e-05	2.78348e-05	7.37021e-06	1.77776e-05
552	2.00536e-05	2.98065e-05	3.35622e-06	1.20533e-05
551.5	1.61883e-05	3.36464e-05	1.4748e-06	1.47939e-05
551	1.6491e-05	3.42061e-05	2.20989e-06	1.7127e-05
550.5	1.18169e-05	3.35554e-05	-2.37649e-06	1.14231e-05
550	1.21235e-05	4.00669e-05	-6.65016e-06	7.06569e-06
549.5	7.84811e-06	4.20385e-05	-7.53801e-06	6.44447e-06
549	1.04747e-05	3.54329e-05	-5.58055e-06	4.0868e-06
548.5	3.28119e-06	3.13424e-05	-1.05871e-05	-1.82103e-06
548	6.35172e-06	3.61078e-05	-1.57997e-05	-6.64761e-06
547.5	-3.63212e-07	3.61442e-05	-1.76858e-05	-1.14091e-05
547	-4.64521e-06	3.34886e-05	-2.19038e-05	-1.16373e-05
546.5	-1.01542e-05	3.97356e-05	-1.6752e-05	-1.40945e-05
546	-1.38034e-05	3.6726e-05	-2.33986e-05	-1.78197e-05
545.5	-1.98317e-05	3.20911e-05	-2.47913e-05	-1.71384e-05
545	-2.12804e-05	3.02932e-05	-1.60399e-05	-2.10694e-05
544.5	-2.2065e-05	2.9611e-05	-1.73867e-05	-2.44644e-05
544	-2.09951e-05	3.33963e-05	-2.16054e-05	-2.22518e-05
543.5	-2.19694e-05	2.97384e-05	-2.47226e-05	-2.23762e-05
543	-1.94929e-05	2.42767e-05	-2.53817e-05	-2.4751e-05
542.5	-1.52944e-05	3.50331e-05	-1.95691e-05	-2.4884e-05
542	-1.2381e-05	2.87459e-05	-1.66532e-05	-2.22962e-05
541.5	-1.74443e-05	2.01651e-05	-1.70707e-05	-2.54935e-05
541	-1.13294e-05	1.87199e-05	-1.82545e-05	-2.7588e-05
540.5	-6.36496e-06	1.59282e-05	-1.42474e-05	-2.49584e-05
540	-7.07396e-06	1.87986e-05	-1.01498e-05	-1.90377e-05
539.5	-7.01557e-06	2.09279e-05	-1.23095e-05	-1.92358e-05
539	-6.16167e-06	2.34659e-05	-1.07549e-05	-1.47211e-05
538.5	-8.28391e-06	2.16837e-05	-1.82905e-05	-2.10768e-05
538	-1.13611e-05	1.09488e-05	-2.08668e-05	-2.32784e-05
537.5	-1.08195e-05	1.3084e-05	-1.47565e-05	-2.49416e-05
537	-1.36238e-05	1.29686e-05	-1.30788e-05	-2.60419e-05
536.5	-5.31464e-06	1.68525e-05	-1.37108e-05	-2.50909e-05
536	-6.49809e-06	1.17688e-05	-1.04962e-05	-3.06629e-05
535.5	-4.10715e-06	1.45801e-05	-7.47372e-06	-2.71958e-05
535	-1.02152e-06	2.007e-05	1.08072e-06	-2.23074e-05
534.5	-1.96583e-07	1.4246e-05	-2.56382e-06	-1.93322e-05
534	4.00966e-06	1.00166e-05	-7.94823e-06	-1.91295e-05
533.5	7.04491e-06	1.89762e-05	-1.07597e-05	-1.71468e-05
533	1.08298e-05	1.71291e-05	-6.65218e-06	-1.56484e-05
532.5	1.87111e-05	1.95706e-05	-4.73679e-06	-1.74821e-05
532	1.70476e-05	2.47229e-05	-4.24775e-06	-1.66042e-05
531.5	1.93804e-05	2.99486e-05	-9.55559e-07	-1.3182e-05
531	2.31523e-05	3.16577e-05	2.50757e-06	-1.00269e-05
530.5	2.22434e-05	2.49417e-05	5.55545e-06	-7.04682e-06
530	2.73112e-05	2.55029e-05	1.22332e-05	-5.17084e-06
529.5	3.17589e-05	3.1545e-05	1.43214e-05	1.2722e-06
529	3.18e-05	2.99735e-05	7.97872e-06	-5.59763e-06
528.5	2.59525e-05	2.17681e-05	1.71666e-06	-6.32182e-06
528	2.5017e-05	1.9841e-05	-4.72619e-06	-8.05139e-06
527.5	2.66525e-05	2.11687e-05	-7.21044e-06	-1.19126e-05
527	2.11497e-05	1.775e-05	-6.62988e-06	-2.5362e-05
526.5	1.46887e-05	1.67101e-05	-1.23139e-05	-3.85886e-05
526	6.20505e-06	1.72492e-05	-7.1398e-06	-4.12481e-05
525.5	8.87247e-06	1.31045e-05	-8.1439e-06	-4.73038e-05
525	1.50777e-05	1.75965e-05	-2.18589e-06	-4.3119e-05
524.5	9.53322e-06	1.4667e-05	-1.54756e-06	-4.70623e-05
524	1.68517e-05	1.86289e-05	1.05192e-06	-4.93787e-05
523.5	1.34803e-05	1.61045e-05	3.78859e-06	-5.53316e-05
523	1.69213e-05	1.37578e-05	1.63142e-06	-6.62826e-05
522.5	1.15788e-05	1.31369e-05	1.06274e-06	-7.70348e-05
522	1.36191e-05	8.34149e-06	-7.92662e-06	-9.02238e-05
521.5	1.10012e-05	1.36894e-05	-9.97785e-06	-9.71893e-05
521	9.40159e-06	9.48272e-06	-1.09142e-05	-0.000105671
520.5	1.20198e-05	1.32544e-05	-6.11527e-06	-0.000110539
520	1.4052e-05	1.60734e-05	-2.47554e-08	-0.000112748
519.5	7.81943e-06	1.15167e-05	-2.67993e-06	-0.000120208
519	7.63615e-06	4.82023e-06	-3.89525e-06	-0.000126121
518.5	1.16895e-05	7.12858e-07	-3.66916e-06	-0.000128971
518	1.41568e-05	-5.17417e-06	-6.87179e-06	-0.000134744
517.5	1.85586e-05	2.13341e-06	-9.48235e-06	-0.000142797
517	7.85342e-06	-4.40735e-06	-1.49803e-05	-0.000157224
516.5	1.95721e-05	-1.48987e-06	-1.39667e-05	-0.000163763
516	1.43393e-05	-7.74378e-06	-1.85236e-05	-0.000170496
515.5	1.02408e-05	-1.48972e-05	-2.1382e-05	-0.000175117
515	1.21077e-05	-1.72305e-05	-2.80957e-05	-0.000177118
514.5	2.33322e-05	-1.41445e-05	-2.65356e-05	-0.000175567
514	2.17222e-05	-1.10643e-05	-2.37288e-05	-0.000176638
513.5	2.53442e-05	-1.44601e-05	-1.91409e-05	-0.000179081
513	2.86153e-05	-1.36897e-05	-1.74136e-05	-0.000181382
512.5	3.41899e-05	-3.36926e-06	-1.34029e-05	-0.000177949
512	3.34103e-05	-9.29467e-06	-1.55024e-05	-0.000189005
511.5	3.38616e-05	-5.11535e-06	-1.10295e-05	-0.000194576
511	3.17876e-05	-2.82133e-06	-7.79442e-06	-0.000195838
510.5	3.31271e-05	-2.30093e-06	-7.35015e-06	-0.000198943
510	3.2644e-05	-4.67075e-06	-4.48559e-06	-0.000199073
509.5	4.11218e-05	-1.2739e-07	3.61058e-06	-0.000199192
509	4.11077e-05	-1.57789e-06	1.13123e-05	-0.000204915
508.5	3.74743e-05	-5.13999e-06	1.53512e-05	-0.000210489
508	3.57343e-05	-9.23671e-06	1.98535e-05	-0.000215616
507.5	4.27282e-05	-1.00807e-05	3.33957e-05	-0.000215859
507	4.73941e-05	-1.0425e-05	4.39915e-05	-0.000215166
506.5	4.29358e-05	-9.00237e-06	4.94056e-05	-0.000223009
506	4.07986e-05	-9.02895e-06	5.96466e-05	-0.000231463
505.5	3.93143e-05	-1.33181e-05	6.40347e-05	-0.000230882
505	3.46851e-05	-2.11573e-05	6.72569e-05	-0.000245844
504.5	2.37264e-05	-2.64627e-05	7.53985e-05	-0.000256128
504	2.78256e-05	-2.96162e-05	8.38124e-05	-0.00026276
503.5	2.82067e-05	-2.97204e-05	9.50142e-05	-0.000264221
503	3.54719e-05	-2.95498e-05	0.0001063	-0.000266697
502.5	3.56489e-05	-3.20612e-05	0.000110667	-0.00027555
502	2.97735e-05	-3.92959e-05	0.000115433	-0.000290046
501.5	2.34768e-05	-4.19364e-05	0.000120628	-0.000302703
501	2.2996e-05	-4.2701e-05	0.000130345	-0.000310406
500.5	3.04205e-05	-4.13817e-05	0.000146106	-0.000310409
500	3.37851e-05	-4.03354e-05	0.000161534	-0.000313206
499.5	2.88989e-05	-3.48488e-05	0.000174625	-0.000315478
499	2.31149e-05	-3.96419e-05	0.000183439	-0.000331403
498.5	1.71832e-05	-4.17941e-05	0.000187312	-0.00034455
498	2.14265e-05	-4.28519e-05	0.000203747	-0.000346701
497.5	2.78861e-05	-4.90285e-05	0.000219131	-0.000355684
497	3.28393e-05	-4.85977e-05	0.000236159	-0.000363024
496.5	3.51911e-05	-5.00233e-05	0.000245509	-0.000370244
496	3.679e-05	-5.11941e-05	0.000260194	-0.000384675
495.5	3.9797e-05	-5.43821e-05	0.000270319	-0.000396906
495	3.16468e-05	-5.86629e-05	0.0002781	-0.000409471
494.5	3.34065e-05	-6.5232e-05	0.000291811	-0.000417039
494	3.77665e-05	-6.48411e-05	0.000304329	-0.000423859
493.5	4.95538e-05	-5.9341e-05	0.000319906	-0.000427741
493	4.81897e-05	-6.93099e-05	0.000326732	-0.000441208
492.5	4.82433e-05	-7.72099e-05	0.000337028	-0.000454699
492	5.3873e-05	-8.13383e-05	0.000351079	-0.000459697
491.5	5.94737e-05	-8.26161e-05	0.000361853	-0.000469554
491	6.9145e-05	-8.26893e-05	0.000373202	-0.000475842
490.5	8.54993e-05	-8.65666e-05	0.000399604	-0.000478128
490	8.40697e-05	-9.60516e-05	0.000415486	-0.000489406
489.5	8.77515e-05	-0.000100191	0.000431428	-0.000501966
489	9.37931e-05	-9.78363e-05	0.000441318	-0.000511742
488.5	9.83291e-05	-0.000101503	0.000454736	-0.000518552
488	0.000105023	-0.000107683	0.000466783	-0.000529205
487.5	0.000112018	-0.000113129	0.000479479	-0.000535419
487	0.000122846	-0.000115689	0.000498205	-0.000547601
486.5	0.000129972	-0.000128084	0.000511681	-0.000563215
486	0.000134375	-0.000132693	0.00053293	-0.000577761
485.5	0.000139817	-0.000145989	0.000555214	-0.000588331
485	0.000147917	-0.000159613	0.000569675	-0.00060186
484.5	0.000159836	-0.000168179	0.000586068	-0.00061784
484	0.000166782	-0.000176328	0.000600212	-0.000633168
483.5	0.000174189	-0.000189448	0.000617691	-0.000653764
483	0.000185551	-0.00019766	0.000633844	-0.00066354
482.5	0.000199228	-0.000206702	0.000646997	-0.000680231
482	0.000212199	-0.000213237	0.000667195	-0.000694496
481.5	0.000225068	-0.000227853	0.00067828	-0.000712115
481	0.000241336	-0.000243916	0.000696578	-0.000723763
480.5	0.000251943	-0.000264809	0.000713984	-0.000738207
480	0.000263771	-0.000282044	0.000732521	-0.000759593
479.5	0.000283249	-0.000297856	0.0007551	-0.000780229
479	0.000298239	-0.000318501	0.00077388	-0.000790915
478.5	0.000318157	-0.000329678	0.000800778	-0.000802459
478	0.000337413	-0.000345843	0.000824879	-0.000821311
477.5	0.000363292	-0.000360748	0.00085085	-0.000847956
477	0.00038537	-0.000373855	0.00087905	-0.000868528
476.5	0.000402551	-0.000388416	0.000904328	-0.000888917
476	0.00042448	-0.000402724	0.000929322	-0.000906848
475.5	0.000447129	-0.000422811	0.000954456	-0.000920689
475	0.000470737	-0.000440922	0.000987661	-0.000937161
474.5	0.000489466	-0.000471425	0.00101	-0.00096341
474	0.000515372	-0.000495067	0.00105	-0.000988578
473.5	0.000536373	-0.000528358	0.00108	-0.00102
473	0.000561147	-0.000552043	0.00111	-0.00104
472.5	0.000596451	-0.000576842	0.00115	-0.00107
472	0.000621871	-0.000601642	0.00119	-0.00111
471.5	0.000652272	-0.000629495	0.00122	-0.00113
471	0.00067587	-0.000650035	0.00125	-0.00116
470.5	0.000701192	-0.000666399	0.00128	-0.00118
470	0.000727153	-0.000676048	0.0013	-0.00119
469.5	0.000745833	-0.000695951	0.00131	-0.0012
469	0.000758742	-0.000708388	0.00133	-0.00121
468.5	0.000779252	-0.000725149	0.00135	-0.00121
468	0.000795062	-0.000739505	0.00135	-0.00123
467.5	0.000808676	-0.000754924	0.00136	-0.00124
467	0.000818752	-0.000773034	0.00136	-0.00125
466.5	0.000830746	-0.000777875	0.00136	-0.00125
466	0.000834062	-0.000787126	0.00135	-0.00125
465.5	0.000848747	-0.000784308	0.00134	-0.00124
465	0.000851066	-0.00078006	0.00133	-0.00123
464.5	0.000845929	-0.000772325	0.00131	-0.00122
464	0.000841622	-0.000770131	0.0013	-0.00121
463.5	0.000835463	-0.000769904	0.00129	-0.0012
463	0.000829325	-0.000764902	0.00127	-0.00118
462.5	0.000828507	-0.000763205	0.00126	-0.00117
462	0.000814101	-0.000766366	0.00124	-0.00116
461.5	0.000801139	-0.000765959	0.00123	-0.00116
461	0.000790945	-0.000764496	0.0012	-0.00114
460.5	0.000774813	-0.000757321	0.00118	-0.00113
460	0.000757508	-0.000744086	0.00116	-0.00111
459.5	0.000740958	-0.000734977	0.00113	-0.0011
459	0.000729954	-0.000716928	0.00111	-0.00108
458.5	0.000703852	-0.000702021	0.00108	-0.00106
458	0.00068605	-0.000680551	0.00105	-0.00104
457.5	0.000664256	-0.000666703	0.00103	-0.00103
457	0.000646732	-0.000657629	0.000997316	-0.00101
456.5	0.000629622	-0.000647048	0.000971137	-0.000990133
456	0.000608228	-0.000630784	0.000944518	-0.000968382
455.5	0.000586288	-0.00061298	0.000917505	-0.000945938
455	0.000568015	-0.000596355	0.000894461	-0.000924018
454.5	0.000546223	-0.000580453	0.000868244	-0.000908748
454	0.00051956	-0.000559913	0.000842652	-0.00089566
453.5	0.000498289	-0.000541731	0.000814465	-0.000871862
453	0.000480464	-0.000516434	0.000793359	-0.000846838
452.5	0.00045801	-0.000490728	0.000768432	-0.000823653
452	0.000440756	-0.000467665	0.000745849	-0.000798702
451.5	0.000423791	-0.000444891	0.000722931	-0.000769829
451	0.0004009	-0.000422652	0.000703346	-0.000752506
450.5	0.000386862	-0.000403262	0.000682991	-0.000728484
450	0.000371208	-0.000394418	0.000655332	-0.000710952
449.5	0.000355975	-0.000373903	0.000638403	-0.000691984
449	0.000341533	-0.00036224	0.00062094	-0.000669005
448.5	0.000324346	-0.000344455	0.000605301	-0.000650512
448	0.000310253	-0.000332975	0.000594507	-0.000630448
447.5	0.000302188	-0.000316891	0.00058202	-0.000615518
447	0.000292437	-0.000297901	0.00056795	-0.000606868
446.5	0.000278707	-0.000289867	0.00055252	-0.000589332
446	0.000273459	-0.000273469	0.000535093	-0.000575721
445.5	0.000274625	-0.000263991	0.000523431	-0.000562132
445	0.00026986	-0.000254056	0.000519493	-0.000550866
444.5	0.000265673	-0.000249574	0.000508267	-0.000550887
444	0.000266646	-0.000251496	0.000498248	-0.00054906
443.5	0.000267566	-0.000247886	0.000490173	-0.000549725
443	0.000259373	-0.000247507	0.000483431	-0.000546612
442.5	0.000264436	-0.000253569	0.000479641	-0.000544437
442	0.0002659	-0.000253835	0.000470829	-0.000539905
441.5	0.000270122	-0.000248624	0.000474029	-0.000537326
441	0.000277958	-0.000252304	0.000473417	-0.000530286
440.5	0.000272525	-0.000249364	0.000477609	-0.000537632
440	0.000275602	-0.000253666	0.000481465	-0.000543273
439.5	0.000279595	-0.000255713	0.000482436	-0.000551686
439	0.000283765	-0.000255598	0.0004893	-0.000553205
438.5	0.000291898	-0.00025849	0.000489049	-0.000552211
438	0.000297461	-0.000258271	0.000492787	-0.000559062
437.5	0.00029841	-0.000257131	0.000500804	-0.000551879
437	0.000300544	-0.000259226	0.000504048	-0.000549494
436.5	0.000295627	-0.000258095	0.000504352	-0.000551987
436	0.000291318	-0.000259926	0.000507141	-0.000544992
435.5	0.000280082	-0.000259664	0.000505601	-0.000542999
435	0.000276295	-0.000254976	0.000502148	-0.000537435
434.5	0.00026574	-0.000251873	0.000496546	-0.000533736
434	0.00025354	-0.000242229	0.000488447	-0.000529515
433.5	0.000242878	-0.000235598	0.000474892	-0.000526165
433	0.000229564	-0.000223481	0.000462186	-0.000523786
432.5	0.000220877	-0.000212923	0.000422946	-0.000490167
432	0.000205131	-0.00020512	0.000390161	-0.000455138
431.5	0.00018893	-0.000192064	0.000354709	-0.000425116
431	0.000167314	-0.000180632	0.000312745	-0.000392886
430.5	0.00014858	-0.000155571	0.00027534	-0.000355621
430	0.000130165	-0.000137448	0.00022964	-0.000318169
429.5	0.000105932	-0.000125234	0.000180561	-0.000284335
429	8.3506e-05	-0.000105119	0.000133294	-0.000250774
428.5	5.82068e-05	-8.32243e-05	8.70722e-05	-0.000215747
428	3.44334e-05	-5.56976e-05	3.35287e-05	-0.000174924
427.5	1.30468e-05	-3.00418e-05	-1.48757e-05	-0.000135513
427	-2.29975e-06	-8.64031e-06	-4.86194e-05	-9.80339e-05
426.5	-2.65759e-05	2.23231e-05	-7.40253e-05	-5.49606e-05
426	-4.80128e-05	4.04989e-05	-0.000106935	-1.93491e-05
425.5	-6.95225e-05	6.26946e-05	-0.000131277	2.4461e-05
425	-9.5221e-05	8.45959e-05	-0.000160118	6.56602e-05
424.5	-0.000119615	0.000102529	-0.000184635	9.62749e-05
424	-0.000140181	0.000125746	-0.000211213	0.000116696
423.5	-0.000156746	0.000149969	-0.000241082	0.000140968
423	-0.000171799	0.000170692	-0.000269184	0.000166287
422.5	-0.000194454	0.00018174	-0.000297274	0.000187085
422	-0.000211081	0.000189852	-0.00032475	0.000208164
421.5	-0.00023219	0.000201638	-0.000349149	0.00022526
421	-0.000241175	0.000213724	-0.000364594	0.000245836
420.5	-0.000255643	0.000224839	-0.000378425	0.000271095
420	-0.000264192	0.00023634	-0.00039196	0.000288983
419.5	-0.000275082	0.000241068	-0.000402166	0.000298998
419	-0.000283239	0.000247729	-0.000412358	0.000315221
418.5	-0.00029168	0.000253708	-0.000425122	0.000327975
418	-0.000295088	0.00025029	-0.000436635	0.000333245
417.5	-0.000295833	0.000256519	-0.000448617	0.000346744
417	-0.000298939	0.000251336	-0.000454398	0.000354375
416.5	-0.000295552	0.000249009	-0.000454994	0.000362119
416	-0.000296787	0.000242362	-0.000461405	0.000356154
415.5	-0.000293382	0.000241861	-0.000450991	0.000359741
415	-0.000290459	0.00023895	-0.00044711	0.000355183
414.5	-0.000284946	0.000238425	-0.000444922	0.000353509
414	-0.000283452	0.000235306	-0.000440377	0.000347294
413.5	-0.000284296	0.000231838	-0.000435111	0.000343876
413	-0.000275898	0.000232574	-0.000435261	0.000346506
412.5	-0.000276812	0.000228382	-0.000436157	0.000338195
412	-0.000273417	0.000224373	-0.000434254	0.000336434
411.5	-0.000269455	0.000224898	-0.000434052	0.00033783
411	-0.000269424	0.000216816	-0.000435665	0.000337418
410.5	-0.000269435	0.000219722	-0.000439851	0.000331401
410	-0.000270208	0.000216293	-0.000435406	0.000332073
409.5	-0.000272807	0.000216253	-0.000437575	0.00033216
409	-0.000273194	0.000213239	-0.000442122	0.000331876
408.5	-0.000273275	0.000218113	-0.000444003	0.000327708
408	-0.000274324	0.000216118	-0.000438736	0.000327544
407.5	-0.00027426	0.00021654	-0.000438606	0.000333075
407	-0.00027812	0.000213073	-0.000448462	0.000332331
406.5	-0.000283016	0.000217853	-0.000453648	0.000334518
406	-0.000287454	0.000225684	-0.000460131	0.000332002
405.5	-0.000291501	0.000225165	-0.000466826	0.000330427
405	-0.000300282	0.000226605	-0.000469409	0.000334958
404.5	-0.000308483	0.0002297	-0.00046522	0.000336569
404	-0.000314773	0.000232056	-0.000469818	0.000338934
403.5	-0.000321862	0.00023461	-0.000472585	0.000339579
403	-0.000320085	0.000237431	-0.000479721	0.000341133
402.5	-0.000323548	0.000236434	-0.000480821	0.000341504
402	-0.000328582	0.000236459	-0.000490883	0.00034097
401.5	-0.000328861	0.000242392	-0.000493417	0.000340783
401	-0.000332381	0.000245002	-0.000493418	0.000346572
400.5	-0.000338412	0.00024312	-0.000495184	0.0003461
400	-0.00033946	0.000253195	-0.000499661	0.000352116
399.5	-0.000341995	0.000252349	-0.000503644	0.000346507
399	-0.000342515	0.000256026	-0.000499696	0.000342136
398.5	-0.000340523	0.000258105	-0.00050105	0.000342981
398	-0.000342667	0.000250283	-0.000497728	0.000339522
397.5	-0.00033968	0.000252783	-0.000486343	0.000337352
397	-0.000335668	0.000252424	-0.0004853	0.000332737
396.5	-0.000319968	0.000259131	-0.000479126	0.000331946
396	-0.000318286	0.000252233	-0.000481328	0.000326646
395.5	-0.000313474	0.000250684	-0.000479725	0.000313169
395	-0.000303923	0.000248861	-0.000466778	0.000311115
394.5	-0.0003004	0.00024107	-0.000459244	0.000306463
394	-0.000292513	0.000234944	-0.000449205	0.000305906
393.5	-0.000286475	0.000231679	-0.000443672	0.000299202
393	-0.000283787	0.000221771	-0.000439706	0.000293279
392.5	-0.000278779	0.000216513	-0.000440104	0.000283742
392	-0.000272377	0.000215189	-0.000434496	0.000278963
391.5	-0.000266018	0.000208681	-0.000426479	0.00027569
391	-0.000256468	0.000208293	-0.000417047	0.000275454
390.5	-0.000255798	0.000199808	-0.000415243	0.000265581
390	-0.000244356	0.000202214	-0.000407169	0.000259347
389.5	-0.000232101	0.000202144	-0.000398562	0.000259668
389	-0.000227747	0.000194947	-0.000396224	0.000257708
388.5	-0.00022513	0.000186867	-0.000389699	0.000256734
388	-0.000225948	0.000175028	-0.000388526	0.0002446
387.5	-0.000213805	0.000177388	-0.000374671	0.000245523
387	-0.000204456	0.000174375	-0.000370744	0.000238779
386.5	-0.000210118	0.000164712	-0.000374592	0.000223109
386	-0.000206052	0.000167037	-0.000377238	0.000217695
385.5	-0.000204015	0.000162424	-0.000374162	0.000211835
385	-0.000196273	0.000155841	-0.000367861	0.000204079
384.5	-0.000191207	0.000150123	-0.000360912	0.000204833
384	-0.000185615	0.000147144	-0.000352729	0.000200703
383.5	-0.000182368	0.000139985	-0.000344958	0.000192031
383	-0.000179701	0.0001345	-0.000344355	0.000185175
382.5	-0.000175641	0.000133828	-0.000335993	0.000178922
382	-0.000167787	0.000128861	-0.000326284	0.000174509
381.5	-0.000168263	0.000120285	-0.000319895	0.000168238
381	-0.000164234	0.000115588	-0.000315953	0.000160708
380.5	-0.000161621	0.000111262	-0.000317193	0.000153649
380	-0.000158751	0.000106389	-0.000309773	0.000144852
379.5	-0.000154949	0.000103307	-0.000302675	0.000136093
379	-0.000155622	9.672e-05	-0.00030551	0.0001301
378.5	-0.000144772	9.48615e-05	-0.000295447	0.000136584
378	-0.000142635	8.79961e-05	-0.000289051	0.000129782
377.5	-0.000140182	8.75957e-05	-0.000277444	0.000129256
377	-0.00013004	8.82364e-05	-0.000267877	0.000125595
376.5	-0.000126759	8.12362e-05	-0.000265643	0.000115559
376	-0.000117161	8.4162e-05	-0.000257792	0.000112656
375.5	-0.00011338	7.83966e-05	-0.000256525	0.000106603
375	-0.000110227	7.24847e-05	-0.000257595	9.75229e-05
374.5	-0.000102705	6.68577e-05	-0.000253788	8.89848e-05
374	-0.000103418	6.39861e-05	-0.000250634	8.37416e-05
373.5	-0.000108624	5.83543e-05	-0.000250287	7.03139e-05
373	-0.0001003	5.38708e-05	-0.000242816	6.94033e-05
372.5	-9.6502e-05	5.05568e-05	-0.000239116	6.47088e-05
372	-9.56244e-05	4.25757e-05	-0.000232395	5.91714e-05
371.5	-8.66069e-05	4.56508e-05	-0.000228946	5.69378e-05
371	-8.37843e-05	4.25932e-05	-0.000226835	5.30349e-05
370.5	-7.49956e-05	3.99923e-05	-0.000225363	4.77359e-05
370	-8.31976e-05	3.78197e-05	-0.000223723	4.07743e-05
369.5	-7.28498e-05	3.70995e-05	-0.000216114	4.11173e-05
369	-6.6894e-05	2.61306e-05	-0.000216605	2.68714e-05
368.5	-6.57456e-05	1.62428e-05	-0.000220071	2.03782e-05
368	-6.15692e-05	1.57608e-05	-0.000213131	1.1392e-05
367.5	-6.07439e-05	9.23068e-06	-0.000209177	1.07377e-06
367	-6.0299e-05	1.04718e-05	-0.000208126	-7.15074e-06
366.5	-5.13748e-05	9.87842e-06	-0.00020099	-1.15369e-05
366	-4.49822e-05	1.7549e-06	-0.000195135	-2.03968e-05
365.5	-3.74688e-05	9.8886e-07	-0.000187389	-2.59305e-05
365	-3.05136e-05	-1.37977e-06	-0.000182825	-3.20206e-05
364.5	-3.73783e-05	-4.27338e-06	-0.000183187	-4.71977e-05
364	-2.6345e-05	-1.62076e-06	-0.000175922	-4.8541e-05
363.5	-2.11504e-05	-1.09138e-05	-0.000169695	-5.90169e-05
363	-1.48382e-05	-1.89816e-05	-0.00016348	-6.43895e-05
362.5	-1.76545e-05	-2.09488e-05	-0.00015644	-7.1136e-05
362	-4.43658e-06	-1.79522e-05	-0.000144015	-8.02715e-05
361.5	-9.4635e-06	-2.56427e-05	-0.000141694	-9.47046e-05
361	-8.11549e-06	-2.3125e-05	-0.000137335	-0.00010364
360.5	-4.28956e-06	-2.32033e-05	-0.00013156	-0.000113171
360	3.32542e-06	-1.89657e-05	-0.0001235	-0.000115065
359.5	3.6726e-06	-2.65867e-05	-0.000119048	-0.000120414
359	9.04686e-06	-3.17468e-05	-0.000111447	-0.000127555
358.5	1.63859e-05	-4.11585e-05	-0.000108192	-0.00013304
358	7.09037e-06	-5.11368e-05	-0.00010929	-0.000145368
357.5	1.35381e-05	-4.68428e-05	-0.000112772	-0.0001495
357	1.9006e-05	-5.28539e-05	-0.000104417	-0.000154556
356.5	1.7982e-05	-6.30498e-05	-0.000101917	-0.000170023
356	2.09998e-05	-7.08549e-05	-9.70304e-05	-0.00017541
355.5	2.00878e-05	-7.56283e-05	-9.52541e-05	-0.000183704
355	2.22157e-05	-7.93183e-05	-9.1877e-05	-0.000194129
354.5	2.54852e-05	-8.21532e-05	-8.57548e-05	-0.000202362
354	2.62316e-05	-8.90345e-05	-8.39796e-05	-0.000215239
353.5	3.00378e-05	-9.28202e-05	-7.57384e-05	-0.000223146
353	4.07779e-05	-9.57644e-05	-6.50807e-05	-0.000228379
352.5	5.23014e-05	-0.000104361	-5.77173e-05	-0.000234195
352	5.9257e-05	-0.000113108	-5.2009e-05	-0.000247319
351.5	6.48478e-05	-0.000118918	-4.23227e-05	-0.000257486
351	7.47221e-05	-0.000122464	-3.69916e-05	-0.000268948
350.5	7.23533e-05	-0.000133958	-3.22818e-05	-0.000282075
350	8.17793e-05	-0.000137178	-2.33615e-05	-0.000291587
349.5	8.55986e-05	-0.000140162	-1.26185e-05	-0.000302623
349	9.49573e-05	-0.000147339	-4.29401e-06	-0.000311789
348.5	0.000103666	-0.000149474	1.74197e-06	-0.000324062
348	0.000119705	-0.000146337	1.92861e-05	-0.000327934
347.5	0.000132778	-0.000152208	3.99038e-05	-0.000341491
347	0.000141819	-0.000158742	6.22908e-05	-0.00035177
346.5	0.000151521	-0.000169142	7.779e-05	-0.000360612
346	0.00015944	-0.000176587	9.55293e-05	-0.000374839
345.5	0.000176413	-0.000175746	0.000121746	-0.000385062
345	0.000183114	-0.000185434	0.000136387	-0.000396038
344.5	0.000190798	-0.000194392	0.000161744	-0.000405789
344	0.000195207	-0.000202097	0.000180707	-0.000418462
343.5	0.000196934	-0.000208727	0.000200103	-0.000427657
343	0.00020263	-0.000226316	0.000212011	-0.00044008
342.5	0.000208612	-0.000226495	0.000229075	-0.000447128
342	0.000217661	-0.000234045	0.000247988	-0.000455685
341.5	0.000226462	-0.000242299	0.000267671	-0.000464971
341	0.000235408	-0.000246793	0.000278487	-0.000475394
340.5	0.000237258	-0.000258859	0.00029512	-0.000490676
340	0.000237573	-0.000269201	0.000295495	-0.000504361
339.5	0.000243279	-0.000279923	0.000296774	-0.000515561
339	0.000251406	-0.00028365	0.000298537	-0.000520725
338.5	0.000254947	-0.000286021	0.000305934	-0.000518379
338	0.000262665	-0.000287025	0.000313082	-0.000514279
337.5	0.000267908	-0.000290887	0.000311337	-0.000512884
337	0.000268477	-0.000302667	0.000307401	-0.000513124
336.5	0.000276498	-0.000306212	0.000307149	-0.000515505
336	0.000271114	-0.000317033	0.000303939	-0.000517354
335.5	0.000276193	-0.000303415	0.000310743	-0.000513521
335	0.000277589	-0.000318675	0.000307209	-0.00051786
334.5	0.000290442	-0.000310952	0.000313239	-0.000507347
334	0.000289697	-0.000320498	0.000308461	-0.000516165
333.5	0.00029386	-0.000320672	0.000314041	-0.000516224
333	0.000290414	-0.000329271	0.000307457	-0.000516984
332.5	0.000291454	-0.000329828	0.000305827	-0.000515951
332	0.000295582	-0.000323737	0.000303138	-0.000510572
331.5	0.000300447	-0.000324815	0.000299594	-0.000504173
331	0.000300999	-0.00032611	0.000292768	-0.000501867
330.5	0.0003011	-0.000325414	0.000288778	-0.000500677
330	0.000304007	-0.00032795	0.000282243	-0.000500663
329.5	0.000294512	-0.000327501	0.000277233	-0.000498328
329	0.000294657	-0.000318575	0.00027401	-0.000483217
328.5	0.000294363	-0.000314275	0.000266397	-0.000470362
328	0.000293568	-0.000311258	0.000258344	-0.000466977
327.5	0.000301093	-0.000309436	0.000249665	-0.000461165
327	0.000305919	-0.000306324	0.000243149	-0.000452834
326.5	0.000299373	-0.000300139	0.000235852	-0.000445344
326	0.000294895	-0.000290618	0.000229999	-0.000438911
325.5	0.000292676	-0.000283088	0.00020996	-0.000423976
325	0.000282942	-0.000282224	0.000197893	-0.000415063
324.5	0.000281055	-0.000277543	0.000188077	-0.000406215
324	0.000275899	-0.000271372	0.000175686	-0.000395672
323.5	0.000262834	-0.00026439	0.000160015	-0.000387842
323	0.000252726	-0.00025578	0.000142443	-0.000378543
322.5	0.000243754	-0.000250436	0.000128087	-0.000364387
322	0.000234576	-0.000242966	0.000111676	-0.000357024
321.5	0.000221621	-0.000233288	9.21838e-05	-0.000351086
321	0.000214659	-0.000226887	7.39048e-05	-0.000347084
320.5	0.000206518	-0.000222657	5.71036e-05	-0.000340769
320	0.000198172	-0.000215931	4.55622e-05	-0.000334087
319.5	0.000191043	-0.000213198	2.68313e-05	-0.000322841
319	0.000173236	-0.000205299	1.17506e-05	-0.000310791
318.5	0.000159204	-0.000198949	-3.89342e-06	-0.000295631
318	0.0001512	-0.000189032	-1.3828e-05	-0.000279813
317.5	0.000139294	-0.000184301	-2.64176e-05	-0.000270469
317	0.000127581	-0.000181785	-3.3827e-05	-0.00026162
316.5	0.00012081	-0.000168951	-4.22278e-05	-0.000247513
316	0.000105977	-0.000157174	-5.37583e-05	-0.000229297
315.5	9.39568e-05	-0.00014863	-6.85483e-05	-0.000215886
315	9.11229e-05	-0.000137007	-7.92413e-05	-0.000203908
314.5	8.29508e-05	-0.000126092	-9.19506e-05	-0.000192339
314	7.59518e-05	-0.000115344	-0.000103171	-0.000180243
313.5	6.4532e-05	-0.000110831	-0.000120393	-0.000168427
313	5.65698e-05	-9.84268e-05	-0.00012374	-0.000149122
312.5	4.70133e-05	-9.07005e-05	-0.000137126	-0.000139082
312	3.63689e-05	-8.47371e-05	-0.000151222	-0.000127304
311.5	2.4522e-05	-7.26861e-05	-0.000163001	-0.000113221
311	1.24683e-05	-6.06609e-05	-0.000172712	-0.00010706
310.5	7.07023e-06	-5.70907e-05	-0.000185666	-9.40963e-05
310	2.1112e-06	-4.32303e-05	-0.000197127	-7.75077e-05
309.5	-7.83067e-06	-2.99279e-05	-0.000208145	-6.21924e-05
309	-1.6925e-05	-1.79632e-05	-0.000221447	-5.09492e-05
308.5	-2.11289e-05	-6.51597e-06	-0.000234475	-3.40677e-05
308	-2.66194e-05	2.11965e-06	-0.000250375	-2.02185e-05
307.5	-3.46076e-05	1.40809e-05	-0.000260535	-7.34033e-06
307	-3.52251e-05	2.11753e-05	-0.000270225	3.73677e-06
306.5	-5.00002e-05	3.05052e-05	-0.000273554	1.40141e-05
306	-5.79772e-05	4.10445e-05	-0.000277433	2.73376e-05
305.5	-6.85253e-05	4.54373e-05	-0.000286537	4.19388e-05
305	-6.92554e-05	5.60238e-05	-0.000290104	5.92753e-05
304.5	-7.43475e-05	5.40591e-05	-0.000296259	7.44415e-05
304	-7.74353e-05	6.62616e-05	-0.000301369	8.81761e-05
303.5	-7.85026e-05	7.1418e-05	-0.00030517	9.80812e-05
303	-7.97282e-05	7.29375e-05	-0.000309225	0.000106851
302.5	-7.71897e-05	8.07827e-05	-0.00030919	0.000123453
302	-8.01794e-05	9.21178e-05	-0.000307997	0.000124982
301.5	-8.15306e-05	8.91868e-05	-0.000307418	0.000128092
301	-8.38885e-05	8.97425e-05	-0.000301178	0.000134744
300.5	-8.98433e-05	9.1252e-05	-0.000306065	0.000136064
300	-9.71658e-05	9.02895e-05	-0.000303584	0.000126655
299.5	-9.33747e-05	9.01776e-05	-0.000302986	0.00012385
299	-9.47976e-05	8.85167e-05	-0.000299117	0.000126415
298.5	-9.40645e-05	9.26866e-05	-0.00030131	0.000124521
298	-9.23928e-05	8.9945e-05	-0.00030516	0.000123292
297.5	-9.41223e-05	9.26221e-05	-0.000303085	0.000112881
297	-9.90258e-05	9.27921e-05	-0.000300777	0.000110436
296.5	-9.99282e-05	9.38309e-05	-0.000307942	0.000102873
296	-0.000102578	9.18261e-05	-0.000309258	9.57492e-05
295.5	-0.000102074	8.98482e-05	-0.000305439	9.1106e-05
295	-0.000108282	8.84474e-05	-0.000309504	8.88451e-05
294.5	-0.000109789	8.34239e-05	-0.00031746	8.41007e-05
294	-0.00010645	8.26817e-05	-0.000314346	7.94372e-05
293.5	-0.000104805	8.07223e-05	-0.000311528	8.47319e-05
293	-0.00010486	7.53552e-05	-0.000314267	8.25391e-05
292.5	-0.000100716	7.06772e-05	-0.000316771	7.66717e-05
292	-9.89735e-05	6.83029e-05	-0.000307769	7.34414e-05
291.5	-8.7818e-05	6.83184e-05	-0.000303259	7.70528e-05
291	-8.77862e-05	7.36002e-05	-0.000298226	7.0376e-05
290.5	-8.28928e-05	7.15415e-05	-0.000290212	6.54143e-05
290	-8.30332e-05	6.2181e-05	-0.000290373	5.99242e-05
289.5	-7.74594e-05	5.88798e-05	-0.00028624	5.45633e-05
289	-7.02651e-05	5.91978e-05	-0.000285302	5.05406e-05
288.5	-6.6141e-05	5.18974e-05	-0.000281546	4.52761e-05
288	-5.83213e-05	4.85011e-05	-0.000269359	4.41453e-05
287.5	-6.27541e-05	3.84439e-05	-0.000265268	3.49208e-05
287	-5.6511e-05	3.44806e-05	-0.000255403	3.10086e-05
286.5	-4.64407e-05	2.72453e-05	-0.000244811	2.29153e-05
286	-4.19388e-05	2.14939e-05	-0.000233072	1.21202e-05
285.5	-3.89219e-05	9.87108e-06	-0.00022337	3.37884e-06
285	-3.6904e-05	3.94544e-06	-0.000212921	-1.13226e-05
284.5	-3.08563e-05	-5.38093e-06	-0.000200862	-2.11202e-05
284	-2.23101e-05	-1.20162e-05	-0.000184277	-2.89412e-05
283.5	-1.77834e-05	-2.03202e-05	-0.000176014	-3.98149e-05
283	-9.28187e-06	-2.02405e-05	-0.000161098	-4.8054e-05
282.5	-3.28623e-06	-3.21019e-05	-0.000151693	-5.62728e-05
282	2.82311e-06	-4.81141e-05	-0.00014348	-7.18644e-05
281.5	1.57536e-05	-4.96448e-05	-0.000129329	-8.19795e-05
281	2.23691e-05	-6.09079e-05	-0.000118514	-8.91604e-05
280.5	3.07339e-05	-6.99298e-05	-0.000101969	-9.62319e-05
280	3.89915e-05	-7.70413e-05	-8.51463e-05	-0.000110199
279.5	4.48046e-05	-8.88642e-05	-8.31647e-05	-0.000122315
279	5.93161e-05	-8.85579e-05	-7.00418e-05	-0.000129482
278.5	6.81269e-05	-9.67044e-05	-5.23684e-05	-0.000140613
278	7.37563e-05	-9.26125e-05	-3.40897e-05	-0.000148579
277.5	7.81608e-05	-0.000100008	-1.62837e-05	-0.000161778
277	8.37397e-05	-0.000106149	-2.33386e-06	-0.000174155
276.5	9.18677e-05	-0.000112234	1.09091e-05	-0.000185329
276	9.57364e-05	-0.000119493	1.81987e-05	-0.000196548
275.5	0.000101491	-0.000124338	2.20083e-05	-0.000205016
275	0.000110184	-0.000129392	2.69611e-05	-0.000206485
274.5	0.000120033	-0.000138024	3.52394e-05	-0.000212366
274	0.000124019	-0.000140684	4.19235e-05	-0.000212104
273.5	0.000124834	-0.000144964	4.36832e-05	-0.000215088
273	0.000129844	-0.000146013	5.02601e-05	-0.000213878
272.5	0.00013142	-0.000150113	6.31913e-05	-0.000216326
272	0.000135711	-0.000147827	7.14968e-05	-0.000216545
271.5	0.000131136	-0.000151476	7.27958e-05	-0.000216973
271	0.00012875	-0.000148684	7.95144e-05	-0.000214061
270.5	0.000129991	-0.000151688	8.19843e-05	-0.000208737
270	0.000120236	-0.000153047	7.81607e-05	-0.000212183
269.5	0.000117384	-0.000153685	7.61407e-05	-0.000214328
269	0.000121981	-0.0001491	7.16789e-05	-0.000205937
268.5	0.00011589	-0.000148012	6.94784e-05	-0.000200197
268	0.000111844	-0.000146503	6.00614e-05	-0.000195244
267.5	0.000108655	-0.000145939	5.65904e-05	-0.00019117
267	0.000106748	-0.000138371	5.22406e-05	-0.000189863
266.5	0.00010735	-0.000129713	5.14626e-05	-0.000184482
266	9.74181e-05	-0.000124091	5.03592e-05	-0.000185007
265.5	8.93938e-05	-0.000122151	4.39065e-05	-0.000180373
265	8.48146e-05	-0.000114606	3.17778e-05	-0.000172827
264.5	7.76164e-05	-0.000111003	2.29944e-05	-0.000166694
264	6.89336e-05	-0.00010405	1.16108e-05	-0.000159729
263.5	6.32023e-05	-9.88371e-05	4.81319e-06	-0.000154273
263	6.90259e-05	-9.55828e-05	-7.46383e-06	-0.000141192
262.5	6.10704e-05	-9.2658e-05	-1.85205e-05	-0.000129144
262	5.3779e-05	-8.19424e-05	-2.90437e-05	-0.000123965
261.5	5.01161e-05	-7.83788e-05	-4.00671e-05	-0.000110901
261	4.42785e-05	-7.37456e-05	-5.00858e-05	-9.70482e-05
260.5	3.79556e-05	-7.25339e-05	-5.75255e-05	-8.72624e-05
260	3.74683e-05	-6.27484e-05	-6.84354e-05	-7.2854e-05
259.5	2.49308e-05	-5.36256e-05	-7.90237e-05	-5.87868e-05
259	1.7027e-05	-4.4148e-05	-8.55963e-05	-4.38926e-05
258.5	1.01573e-05	-3.77142e-05	-9.82616e-05	-3.27352e-05
258	6.54047e-07	-3.40453e-05	-0.000105986	-1.79888e-05
257.5	-1.28954e-06	-1.68385e-05	-0.000111534	-6.11201e-06
257	-7.27436e-06	-1.09632e-06	-0.000112595	6.24595e-06
256.5	-1.10808e-05	5.97679e-06	-0.000114359	1.60835e-05
256	-1.74023e-05	1.03137e-05	-0.000119645	1.92187e-05
255.5	-1.90445e-05	1.35309e-05	-0.000124858	3.01922e-05
255	-2.99146e-05	2.034e-05	-0.000129062	4.06901e-05
254.5	-3.18488e-05	2.87308e-05	-0.000134892	3.89882e-05
254	-3.37811e-05	3.38832e-05	-0.000143227	4.69628e-05
253.5	-4.1103e-05	4.02332e-05	-0.00014534	5.74084e-05
253	-3.81818e-05	4.65367e-05	-0.000144299	6.13185e-05
252.5	-4.74144e-05	4.67183e-05	-0.000141121	6.54142e-05
252	-5.24906e-05	5.86832e-05	-0.000134344	7.00242e-05
251.5	-4.95485e-05	5.78184e-05	-0.000125542	7.22374e-05
251	-4.35458e-05	6.16906e-05	-0.000117095	7.41348e-05
250.5	-4.48788e-05	6.36472e-05	-0.000108643	7.3698e-05
250	-4.40791e-05	5.74259e-05	-0.000103586	7.13281e-05

## Sheet: Figure 3d
Time/ps	-3.00134	-2.84532	-2.69599	-2.54533	-2.396	-2.24799	-2.09734	-1.94666	-1.79732	-1.64667	-1.49734	-1.348	-1.19732	-1.04667	-0.897335	-0.748002	-0.597322	-0.446666	-0.297334	-0.148001	0.00265401	0.0533386	0.105346	0.162668	0.218668	0.27866	0.343993	0.977335	1.07466	1.17733	1.28533	1.39866	1.51734	1.64132	1.77201	1.90934	2.05333	2.20399	2.36265	2.52801	2.70267	2.88534	3.076	3.27867	3.48934	3.71067	3.944	4.18801	4.44266
Wavelength/nm	DA/mOD	DA/mOD	DA/mOD	DA/mOD	DA/mOD	DA/mOD	DA/mOD	DA/mOD	DA/mOD	DA/mOD	DA/mOD	DA/mOD	DA/mOD	DA/mOD	DA/mOD	DA/mOD	DA/mOD	DA/mOD	DA/mOD	DA/mOD	DA/mOD	DA/mOD	DA/mOD	DA/mOD	DA/mOD	DA/mOD	DA/mOD	DA/mOD	DA/mOD	DA/mOD	DA/mOD	DA/mOD	DA/mOD	DA/mOD	DA/mOD	DA/mOD	DA/mOD	DA/mOD	DA/mOD	DA/mOD	DA/mOD	DA/mOD	DA/mOD	DA/mOD	DA/mOD	DA/mOD	DA/mOD	DA/mOD	DA/mOD
400.591	0.000223835	0.000215151	0.000237544	9.44834e-06	9.39037e-05	0.000351481	-8.63017e-05	-0.000280515	-0.000153401	-4.47436e-05	0.000242099	0.000390272	-0.000213962	-0.000287422	0.000106316	0.000324855	0.000361883	0.000206078	0.000520225	0.000213582	-0.000716787	-0.000970688	-0.00081528	-0.000944448	0.000186547	0.000707916	0.00102	0.000556679	0.000566949	0.000822527	0.000715249	0.000577194	0.000288285	0.00052188	0.000675498	0.000248922	0.000183975	0.000299006	0.000429074	0.000233092	0.000298021	0.00038335	0.000540971	0.000443	0.000351326	0.000403182	0.000284931	0.000184046	0.000323614
401.749	0.000211149	-9.70717e-05	0.000199621	-0.000366016	3.43115e-05	8.78171e-05	0.000120234	5.0191e-05	-9.63627e-05	3.21381e-05	3.18351e-05	0.000238072	6.59421e-05	-1.14033e-05	0.000278826	0.000209838	-2.07226e-05	0.000192818	0.000316548	-0.000245946	-0.000926261	-0.00106	-0.00065174	-0.0012	0.000209613	0.000615633	0.00063448	0.00069775	0.000644947	0.00107	0.000559387	0.000577157	0.00040341	0.000159974	0.000569312	0.000111696	0.000178427	0.00025447	0.000435356	0.000425651	0.00019464	0.000377646	0.000301885	0.000276453	0.000375278	0.000270548	0.000295709	0.000232386	0.000658731
402.907	0.000156412	0.000112265	0.000142204	-0.000306097	-0.000402958	0.000749482	-2.18458e-06	-0.000187598	-0.000347428	-5.28978e-05	4.46395e-05	1.33447e-05	0.000230698	-0.00020589	0.000339244	-0.000234653	0.000203261	0.000126011	-9.92623e-05	-0.000272831	-0.000970306	-0.000821324	-0.00117	-0.000626421	0.000273388	0.000794419	0.000686629	0.000431549	0.000856846	0.000342454	0.00055925	0.000484947	0.000278327	0.000316531	0.000871701	0.000128188	-0.00011817	0.00057347	0.000530165	0.000790457	-8.72464e-05	0.000273801	0.000714533	2.48951e-05	0.000696009	0.000527237	0.000158294	0.000337213	0.000614895
404.066	1.90744e-05	-8.74928e-05	0.000275596	-8.77306e-05	-0.00019862	0.000219742	7.95433e-05	-7.04113e-05	0.000127954	-4.93702e-05	-0.000406148	0.000153141	0.000116948	-0.00049529	-0.000198536	0.000177564	-6.33941e-05	-5.57772e-05	-9.22076e-05	0.000329583	-0.000566062	-0.00115	-0.00108	-0.000471581	-5.28334e-05	0.000492637	0.00102	0.000464915	0.00093587	0.000647452	0.00024497	0.00030374	0.000272401	0.00010154	0.000694788	9.23378e-05	-0.000234305	0.000191608	0.000777925	0.000344501	0.000166329	0.000270932	-4.94935e-05	-9.49044e-06	0.000411014	0.000263279	0.000477103	0.000530415	0.000524361
405.224	-0.000339387	-4.12858e-05	-8.32971e-05	-0.000269534	-0.000266208	0.000172083	0.000131234	-0.000189386	-6.22541e-05	-0.000165725	-8.3458e-06	0.000325862	-0.00036048	-0.000410338	0.000195023	0.000235237	3.11734e-05	0.000400604	-0.000333363	0.000170049	-0.000196775	-0.000896748	-0.00127	-0.000304566	-0.000647479	0.000871484	0.000863344	7.93305e-06	0.000369903	0.000862895	0.000127492	0.000477491	0.000159831	0.000729046	0.000593293	0.000591857	0.000365385	0.000233264	0.000306862	0.000196659	0.000509626	0.000207102	-2.91413e-05	0.000192414	0.000242505	0.000590192	0.000178145	0.000152708	0.000446853
406.383	-7.27846e-05	0.000181405	-7.86901e-05	0.000128238	-0.000111029	-9.12788e-07	-0.000228349	2.40205e-05	-0.000422149	0.000149519	-7.09058e-06	0.000329275	-8.06214e-05	-0.0002236	9.98197e-05	-7.83822e-05	0.000173673	0.000313226	-0.000381703	-0.000220343	-0.000186623	-0.000958211	-0.00103	-0.000589632	-0.000392559	0.000360368	0.000415896	0.000185084	0.000473388	0.000802232	0.000414554	0.00039211	0.000299403	0.000423459	0.00037887	8.54681e-05	0.000128869	0.000227957	0.000324357	0.000265849	-5.71537e-05	0.000219665	0.000225033	0.000110597	0.000235151	0.000390321	-2.65504e-05	0.000215191	0.000247515
407.542	-2.5896e-05	-0.000267477	0.000115722	-7.69367e-05	-0.000304147	0.000190533	0.000208449	-0.000264083	-0.00015713	-0.000151576	-2.566e-05	5.50996e-05	0.000131586	-0.000244101	-0.000251186	-0.000174218	-0.000180928	3.57074e-06	-0.00033856	-8.70833e-05	-0.000214426	-0.000759298	-0.00143	-0.000484986	-0.000362405	6.17439e-05	0.000551082	0.00011151	0.000390106	0.000423268	0.000174922	0.00052977	0.000257614	0.000228733	0.000126345	0.000143264	5.58958e-05	0.000173219	0.000235888	0.000298815	-0.000107778	0.000247377	0.000185807	5.05003e-06	0.000393621	0.000281746	-3.19535e-05	0.000347595	0.000128133
408.701	0.000137411	0.000115839	-6.62773e-05	-5.76552e-05	-8.66284e-05	5.26036e-06	0.000316017	-0.0003501	-6.61719e-05	5.24871e-05	-0.000209292	0.00012027	-1.83997e-05	-6.25298e-05	4.4824e-05	-0.000252017	-0.00020138	0.000257023	-0.000236252	-0.000237178	-0.000180344	-0.00101	-0.00106	-0.000385722	-0.00030654	-1.77288e-05	0.000401761	0.000141284	0.000355862	0.000294949	0.000112774	0.00049088	0.000267747	0.000391324	0.000318497	0.000240418	0.000271996	2.58391e-05	0.000556726	0.000616138	4.92743e-05	0.000197552	0.000163818	0.000388222	0.000387421	6.32511e-05	-2.24976e-05	0.000316945	0.000258348
409.86	6.04576e-05	-0.000128142	1.37508e-05	-0.000226223	-8.3471e-05	-0.000285345	0.000228379	-0.000252643	-0.000177401	0.000238371	4.27134e-05	0.000215983	-7.16237e-05	-0.000134655	9.6526e-05	3.12117e-05	-0.000163633	0.000170298	-0.000193863	3.91524e-05	8.1075e-08	-0.000697605	-0.00154	-0.000238405	-0.000746967	4.77593e-05	0.000755655	1.29752e-05	0.000282454	0.000408506	-0.000226736	0.000445352	0.000355976	0.000180756	-2.76096e-05	0.000400227	0.000181044	-6.41959e-05	-8.11613e-05	0.00048068	8.13106e-05	0.000153349	5.83506e-05	-2.98038e-05	0.000159196	-0.000264326	2.18165e-06	0.000303275	0.000442397
411.019	-0.000241795	-3.63882e-05	0.000192574	-5.2223e-05	-0.000168479	-6.63806e-05	0.000459115	0.000208286	7.29528e-06	-0.000117624	0.000123439	-0.000250359	-0.00014601	-9.99406e-05	0.00034214	1.60625e-05	-8.40859e-05	3.8123e-05	9.70452e-05	0.000129373	0.000237381	-0.000590523	-0.00128	-0.000386795	-0.000922952	-0.00039785	0.000648282	0.000257527	-0.000190949	0.000258298	-0.000166816	0.000332613	0.000114633	0.000157223	0.000297102	-0.000225922	6.67089e-05	0.000203111	-0.000108544	7.09903e-05	8.5331e-05	-7.53187e-05	-5.40583e-05	-9.07078e-06	9.57649e-05	4.71595e-05	0.000285412	-0.000256791	5.0914e-06
412.178	0.000219325	0.000134723	2.52642e-06	-0.000233047	-0.000203676	0.000124587	-0.000118272	-1.27811e-05	-0.000225919	3.58046e-05	0.000366625	0.000369689	1.32053e-05	-0.000297081	0.000140162	0.000397737	0.000291791	0.000293479	-0.000147243	0.000422449	-0.000160395	-0.000231316	-0.00148	-0.000632992	-0.000548146	-0.000429135	0.000905078	-0.000230654	-0.000129588	-0.000130836	7.06704e-05	0.000206906	-0.000153161	8.60636e-05	-0.000245965	-0.000168819	-4.89066e-05	-0.000160942	-8.09229e-05	0.00013601	0.000156263	-9.93143e-05	-0.000195469	4.6369e-05	5.87402e-05	-0.000200707	2.23405e-05	2.103e-05	-5.31241e-05
413.338	-0.000296754	-2.98043e-05	8.01965e-05	-0.000125927	-6.72651e-05	-5.77055e-05	-2.11497e-05	-0.00012197	-0.000222311	-1.42647e-06	0.000259249	-0.000129751	-3.3245e-05	-0.000288499	0.000226608	-5.32612e-05	9.10578e-05	7.72174e-05	-4.88169e-05	0.000162801	0.000143634	-0.00053446	-0.00125	-0.000723541	-0.000647887	-0.000557857	0.000570055	-0.00037392	-8.31316e-05	1.05381e-05	6.55998e-05	-3.11041e-07	-0.000322255	-7.89869e-05	-0.000170429	-0.000218857	-0.000166822	-0.000171619	-0.000312827	-9.48356e-05	1.04554e-05	-0.000350431	-0.000200273	-0.000160363	0.000173378	-0.000197652	-0.000166294	-3.82169e-05	-0.00014229
414.498	-0.000402858	-0.000368811	0.000427728	-0.000351221	6.97531e-06	0.00014176	-0.000164651	4.317e-05	2.40956e-06	0.000184233	6.29336e-05	0.000131803	0.000351721	9.28213e-05	0.000140601	0.000164618	-2.95207e-05	-7.99686e-05	-0.000109528	-0.000197083	-0.00027098	-9.27015e-05	-0.00121	-0.0011	-0.000806176	-0.000729198	0.000661965	-0.000480146	-0.00042426	-0.000255359	-0.000305107	-0.000146576	-0.00044315	-9.12876e-05	-0.000254029	9.97553e-05	-0.000253635	-0.000182634	-0.000106743	-0.00036459	-0.00031769	-0.000441053	-0.000253435	-0.000471229	-0.000137983	-9.70139e-05	-0.000402147	-0.000114692	-0.000389351
415.658	-7.12107e-05	-0.000117147	-0.0001205	-0.000341007	-0.000389464	0.000126708	-0.000133357	-0.000273287	-8.84998e-05	-0.000319005	2.09544e-05	0.000224218	0.000158412	7.71691e-05	1.98922e-05	-4.23115e-05	0.0001503	-5.46776e-05	-1.91047e-05	-0.000296345	-0.00031191	0.000215835	-0.000863287	-0.000923336	-0.000940146	-0.000472053	0.000291477	-0.000727368	-0.000365364	-0.000230428	-0.000214441	-0.000605331	-0.000431572	-0.000663263	-0.000289191	-0.000251068	-0.000459224	-0.000416664	-0.000433379	-0.0003612	-0.000669496	-0.000407035	-0.000350248	-0.000615925	-0.000178222	-0.000649983	-0.000248671	-0.000590764	-0.000326194
416.817	-6.18672e-05	0.000267029	4.23889e-05	-0.000182146	-0.000310223	0.00012236	1.21098e-06	-0.000180884	-5.65842e-05	6.40593e-05	2.92519e-05	4.70042e-05	-0.000263108	-0.0002364	4.74479e-06	0.0001411	-0.000152742	9.41806e-05	2.75478e-05	-7.93631e-05	7.81618e-06	0.000275957	-0.000793765	-0.00112	-0.000764324	-0.000897771	0.000281351	-0.000557677	-0.000710064	-0.00055906	-0.000438964	-0.000560945	-0.000562027	-0.00048768	-0.000833094	-0.000650302	-0.000507272	-0.000246514	-0.000538419	-0.000395902	-0.000738527	-0.000530363	-0.000623648	-0.000427439	-0.000464787	-0.00018563	-0.000305882	-0.000303742	-9.79611e-05
417.978	-8.76664e-05	7.32807e-05	-0.000279037	2.79976e-05	-1.36907e-05	0.000247665	4.61332e-05	2.86592e-05	1.73084e-05	0.000187725	2.20168e-05	3.0467e-05	9.8799e-06	-0.000391585	0.000140822	0.000137794	-5.83193e-05	6.60897e-05	-0.000269141	0.000281124	0.00016029	0.000195349	-0.000733981	-0.00115	-0.000449607	-0.0012	0.00041961	-0.000608815	-0.000594101	-0.000630838	-0.000873977	-0.000490768	-0.00122	-0.00098149	-0.000521467	-0.000622333	-0.000758287	-0.000804012	-0.000400371	-0.000494545	-0.000793083	-0.000493447	-0.000485404	-0.000599579	-0.000501781	-0.000337032	-0.000319893	-7.61721e-05	-0.000517875
419.138	9.14412e-05	0.000193077	0.000169956	-8.1323e-05	-0.000151727	4.02513e-05	0.00027854	-2.90138e-05	2.62091e-05	-0.000178201	3.88964e-05	6.76307e-05	0.000427156	-0.000159661	-2.71931e-05	0.000521614	0.000219389	6.13398e-05	-0.000120898	-0.000360963	0.000159747	2.77894e-05	-0.000629926	-0.00138	-0.000597838	-0.00106	-0.000159403	-0.000979483	-0.000644189	-0.000636773	-0.000930194	-0.000731426	-0.000688356	-0.00131	-0.000550815	-0.000804905	-0.000690064	-0.000818101	-0.000417082	-0.000576017	-0.00101	-0.000830093	-0.000452157	-0.000862148	-0.000612567	-0.000431396	-0.000301486	-0.000469027	-0.000497306
420.298	0.000318654	-0.000318395	0.000270235	-7.90204e-05	-0.000377408	0.00038387	0.000162983	1.69214e-05	0.000110141	9.4464e-05	-5.32359e-05	0.000291817	0.000126506	-0.000297826	0.000189712	2.47705e-05	-6.97661e-05	0.000120113	0.000327533	-4.56039e-05	0.00011683	-2.54034e-05	-0.000126942	-0.00103	-0.000873078	-0.00132	-0.000182973	-0.000984475	-0.00106	-0.000783186	-0.00106	-0.000992374	-0.000848889	-0.000962479	-0.000544038	-0.000453277	-0.000772868	-0.000805932	-0.000410828	-0.00088314	-0.00092191	-0.000635354	-0.000684287	-0.000651345	-0.000601469	-0.000430321	-0.000666801	-0.000675368	-0.000868054
421.459	-0.000115428	-0.000155849	0.00025703	0.000269522	-0.000161274	0.000177537	3.43632e-05	0.000214786	-0.000122173	5.88985e-05	0.000256387	0.00019227	6.88144e-05	-4.51115e-05	6.19059e-05	0.000274525	0.000182231	5.23794e-05	3.25043e-05	5.30014e-05	-7.16387e-05	7.60833e-05	-0.000314944	-0.00111	-0.00088228	-0.0011	-0.000563826	-0.00126	-0.000822512	-0.00106	-0.000742339	-0.000697985	-0.00098762	-0.00103	-0.000854732	-0.000906816	-0.000707444	-0.00108	-0.000719351	-0.000663979	-0.000976795	-0.00102	-0.000746425	-0.000935088	-0.00043372	-0.000572566	-0.00082379	-0.000502694	-0.000514096
422.619	-8.57759e-05	-0.000146321	0.000358971	-0.000182409	-8.69471e-05	-0.000164923	0.000317122	-7.6517e-05	0.000190927	-1.54057e-05	2.25638e-05	-7.95759e-05	0.000112879	-0.000390452	0.000188151	-7.84779e-05	-3.96177e-05	8.11604e-05	-0.000332641	0.000282398	4.48408e-05	-0.000210827	-0.00025849	-0.00104	-0.00109	-0.0011	-0.000741254	-0.0012	-0.00128	-0.000934666	-0.00106	-0.000811986	-0.000926656	-0.00117	-0.00080767	-0.00106	-0.00074744	-0.000824251	-0.000959181	-0.000868891	-0.00104	-0.000902009	-0.000708378	-0.000652845	-0.000616906	-0.000874107	-0.000727052	-0.00072712	-0.000608221
423.78	-0.000216366	-0.000261376	0.000224377	-0.000115268	-0.000276645	0.000235687	-5.52563e-05	-6.40802e-05	9.28836e-05	6.85465e-05	0.000402162	-0.000155404	0.000314857	-6.51438e-05	-0.000135846	-7.39853e-05	2.22526e-05	5.75028e-05	7.54179e-05	0.000105617	-0.000156583	-0.000153664	-0.000194528	-0.000766033	-0.0012	-0.000949836	-0.00079959	-0.00107	-0.00123	-0.000867082	-0.00115	-0.00108	-0.00107	-0.000954643	-0.00102	-0.000791208	-0.00112	-0.0008312	-0.000793078	-0.000953802	-0.000910017	-0.00113	-0.00109	-0.000843719	-0.000596778	-0.000753244	-0.000907529	-0.000848966	-0.00074646
424.941	9.20378e-05	-0.000253591	8.8298e-05	5.00723e-05	3.12145e-05	1.5333e-05	-0.000222647	-0.000149668	7.71116e-05	-0.000148622	4.71319e-05	-0.000124007	0.000167552	-0.000229951	0.000135236	0.00010261	-0.000122528	0.000317308	9.10206e-05	0.000164273	-0.000119129	-0.000161709	-0.000248684	-0.00047312	-0.00087406	-0.000975366	-0.00121	-0.000994121	-0.00107	-0.00109	-0.0011	-0.000793604	-0.00123	-0.00117	-0.001	-0.0012	-0.00112	-0.00092673	-0.000861095	-0.000779198	-0.00116	-0.00114	-0.00107	-0.000652729	-0.000912693	-0.000867323	-0.000969473	-0.000587727	-0.000587602
426.102	4.96017e-05	-0.00033738	6.76303e-05	-0.000177863	-0.000197766	-0.000153328	0.000229888	4.57005e-05	-8.17604e-05	-8.72645e-05	0.000131962	0.000135983	0.000184203	-0.000248857	4.04682e-06	0.000161392	-0.000332226	9.14608e-05	-0.000246344	-0.000196379	5.68419e-05	-9.7652e-05	-0.000446887	-0.000486674	-0.00123	-0.00102	-0.00101	-0.00138	-0.00112	-0.00106	-0.00155	-0.00135	-0.000973588	-0.00112	-0.000614246	-0.00104	-0.00129	-0.00103	-0.000887277	-0.000925743	-0.00106	-0.00102	-0.00108	-0.000715063	-0.000876026	-0.000858569	-0.000932548	-0.00102	-0.000870422
427.263	6.19637e-05	-8.26301e-05	0.000256901	2.49207e-05	-2.66961e-05	0.000116512	9.38134e-05	-4.88445e-05	5.64032e-05	0.000189235	-0.000102575	-7.0123e-05	-4.96971e-05	-0.000224936	-3.701e-05	0.000144283	-0.000299285	7.35209e-05	-0.000528665	3.0104e-05	4.65535e-05	0.000192547	-0.000237255	-0.000484378	-0.000996589	-0.00087804	-0.00121	-0.00148	-0.00158	-0.00113	-0.0012	-0.00105	-0.000889121	-0.00125	-0.00084417	-0.00109	-0.00114	-0.0012	-0.000904992	-0.000851772	-0.0011	-0.000620188	-0.00102	-0.00103	-0.00108	-0.000736736	-0.00108	-0.000764284	-0.00114
428.424	0.000121189	-0.000238366	0.000171298	-6.52475e-06	0.000255883	0.000168099	0.000105769	-3.66898e-06	-0.000144224	2.95281e-05	-9.80149e-06	0.000333963	0.000113032	4.65655e-05	1.16624e-05	0.000162051	0.000201846	-2.69937e-05	-0.000105672	0.000391622	0.000255014	-0.000157871	-0.000220603	-0.000251058	-0.001	-0.000981849	-0.00132	-0.00135	-0.00114	-0.00119	-0.00103	-0.00113	-0.00116	-0.000968277	-0.000953713	-0.00122	-0.00137	-0.00112	-0.00105	-0.00102	-0.00132	-0.00104	-0.00108	-0.00111	-0.00119	-0.000690004	-0.00102	-0.000918663	-0.000962531
429.586	-6.55663e-05	7.75722e-05	-1.42549e-05	-0.000429586	-0.000326524	3.02234e-05	0.000127294	-8.61119e-05	-0.000159625	-0.000169683	-0.000361125	9.99039e-05	1.90325e-06	0.000180477	-0.000149639	-0.000187517	0.000101111	-1.94699e-05	-0.000101668	0.000227234	-0.000105326	-9.38257e-05	-0.000128811	1.62057e-05	-0.00111	-0.00107	-0.00159	-0.00142	-0.00162	-0.00141	-0.0011	-0.00121	-0.0016	-0.00116	-0.00127	-0.00159	-0.00111	-0.00123	-0.000942278	-0.000867918	-0.000971993	-0.000927038	-0.00112	-0.00099123	-0.00105	-0.000994793	-0.00127	-0.000992569	-0.00107
430.747	0.000214277	-0.000111603	0.000191008	5.78408e-05	-0.000421725	0.000128736	0.000127293	-0.000179315	6.50848e-05	-0.000106843	-4.05503e-05	8.92009e-05	3.838e-05	-4.06707e-05	-0.000168937	0.000213017	0.000210301	0.000212956	-0.000168859	-1.96692e-05	9.87475e-05	-0.00021512	-0.000271911	1.31939e-06	-0.000813315	-0.0008436	-0.00137	-0.00166	-0.00144	-0.00133	-0.0015	-0.00119	-0.00158	-0.00163	-0.00157	-0.00128	-0.0013	-0.00141	-0.00117	-0.00101	-0.00124	-0.0013	-0.00122	-0.000927765	-0.00106	-0.000927522	-0.00119	-0.00111	-0.000776713
431.909	5.04121e-05	8.88187e-05	0.000264994	-0.000105942	-0.000204702	-5.21674e-05	0.000120024	0.00021471	5.19155e-05	8.53484e-05	-5.88027e-06	2.65035e-05	4.41979e-05	-0.000183461	-2.38656e-05	8.47227e-05	0.000244833	-4.75158e-06	-0.000233028	0.000186323	0.000164734	4.80179e-05	-0.000101857	-0.000152269	-0.00112	-0.000928554	-0.000894364	-0.00181	-0.00149	-0.00179	-0.00154	-0.00134	-0.00182	-0.00137	-0.00182	-0.00132	-0.00132	-0.00129	-0.00137	-0.00131	-0.00147	-0.00127	-0.00126	-0.00133	-0.00103	-0.00115	-0.00139	-0.00124	-0.00128
433.071	0.000212856	8.39084e-06	0.000129481	2.64476e-05	-0.00014176	7.65798e-06	0.000327359	0.000236223	-7.61283e-05	0.000151114	0.000207848	0.000153171	-0.000181412	-5.47216e-05	-4.20077e-05	-0.00026882	-0.000186845	-2.01537e-05	-0.000171767	0.000421797	8.33165e-05	-0.00030142	7.74701e-05	0.000114026	-0.000804168	-0.00108	-0.00105	-0.00185	-0.00199	-0.00206	-0.00204	-0.00154	-0.00183	-0.00172	-0.0013	-0.0012	-0.00161	-0.00203	-0.00173	-0.00149	-0.0016	-0.00146	-0.00136	-0.00142	-0.00163	-0.00146	-0.00134	-0.00143	-0.000968891
434.233	-3.47173e-06	-0.000141383	-3.14886e-05	-0.000269326	-5.48827e-05	-5.66176e-06	0.000392877	-0.000194521	-0.000158058	-6.84525e-05	2.04924e-05	-9.39749e-05	-0.000112464	-0.000374414	-0.000302633	5.36895e-05	-0.000142848	8.59064e-05	-2.41738e-05	-6.0932e-05	-6.79689e-05	-0.000128197	0.00026728	3.92798e-05	-0.000463232	-0.00123	-0.000835445	-0.00229	-0.00217	-0.00212	-0.00187	-0.00176	-0.00206	-0.00221	-0.0017	-0.0018	-0.00186	-0.00181	-0.00175	-0.00157	-0.00193	-0.00166	-0.00163	-0.00181	-0.00162	-0.00163	-0.00163	-0.0016	-0.00146
435.395	0.000102946	7.23777e-05	-2.87997e-06	-0.000233579	-0.000257721	6.89253e-05	3.06795e-05	-5.55615e-05	0.000243879	-9.5427e-05	-0.000174152	-8.09741e-05	-1.50149e-05	-0.000262992	2.68869e-05	-0.000142574	8.00558e-06	6.05074e-05	-5.65114e-05	0.000191286	0.000155315	-0.000108594	-0.000141929	0.000132699	-0.00052607	-0.000904046	-0.00103	-0.00233	-0.0025	-0.00255	-0.0021	-0.00216	-0.00241	-0.00261	-0.00182	-0.0022	-0.00198	-0.00197	-0.00178	-0.00191	-0.00204	-0.00183	-0.00198	-0.00183	-0.00172	-0.0019	-0.00178	-0.00171	-0.00171
436.557	-6.06179e-05	-6.81722e-05	0.000233178	-0.000116465	0.000101855	-0.000116573	-7.149e-05	-0.000156087	0.000162051	-0.000315494	-1.24572e-06	-5.60483e-05	-5.1677e-05	-0.000210832	0.000274436	5.10624e-05	-2.51743e-05	-5.59003e-05	-0.000106513	0.000112993	1.37149e-05	-6.15588e-05	-8.70336e-05	0.000194762	-0.000388994	-0.00094197	-0.00119	-0.00283	-0.00274	-0.00291	-0.0024	-0.00268	-0.00255	-0.00282	-0.00232	-0.00217	-0.00243	-0.00246	-0.00224	-0.00212	-0.00237	-0.00245	-0.00227	-0.00196	-0.00191	-0.00228	-0.00207	-0.00225	-0.00188
437.72	5.18354e-05	-0.000108056	4.02807e-05	0.000109858	-0.000144045	-8.8208e-05	4.71068e-06	4.54003e-05	1.77243e-05	-1.23739e-05	0.000134264	5.91291e-06	-0.000439281	-0.000186524	0.00030066	2.34783e-05	0.000231905	-0.000123596	-9.7001e-05	7.28546e-05	0.000154065	0.000188594	-0.000112812	0.00031464	-0.000255634	-0.00115	-0.000824717	-0.00341	-0.00323	-0.0031	-0.00285	-0.00302	-0.00276	-0.00303	-0.00265	-0.00268	-0.00273	-0.00271	-0.00272	-0.00228	-0.00265	-0.00285	-0.00251	-0.00265	-0.0024	-0.00248	-0.00226	-0.00232	-0.00258
438.882	0.000172831	0.000140878	0.000149022	-6.49144e-05	0.000239384	4.75851e-05	1.81845e-05	-5.97344e-05	-6.76647e-06	-6.31899e-05	0.000116406	-6.66205e-05	0.000126601	-0.000179233	0.000130178	0.000100239	1.63471e-06	-4.45169e-05	-0.000108192	0.000137886	0.000102535	3.72929e-05	-0.000159127	4.30459e-05	-0.000400249	-0.00118	-0.00114	-0.00363	-0.00345	-0.00327	-0.0032	-0.0033	-0.00287	-0.00327	-0.00298	-0.00308	-0.00308	-0.00327	-0.00325	-0.00311	-0.00291	-0.00266	-0.00281	-0.00315	-0.0027	-0.00271	-0.00254	-0.00277	-0.00283
440.045	0.000151183	9.23676e-05	-1.194e-05	-0.000195652	-2.04425e-05	0.000289677	-5.2786e-05	4.27257e-05	-0.000131403	-9.94006e-05	0.00012284	-4.84253e-05	9.71628e-06	-0.000134529	6.99461e-05	-9.34733e-05	0.000101554	1.96816e-06	-0.00016568	1.47986e-06	-7.47656e-05	-0.000203045	-0.000246486	-0.000112035	-0.000171382	-0.00123	-0.000930305	-0.00403	-0.00412	-0.00387	-0.00376	-0.00372	-0.00371	-0.0035	-0.00354	-0.0033	-0.00352	-0.00328	-0.00341	-0.00351	-0.00355	-0.00309	-0.00323	-0.00304	-0.00309	-0.00301	-0.00273	-0.00308	-0.0031
441.208	-2.1379e-05	-6.90761e-05	-4.79178e-06	0.000411123	0.000123207	9.79573e-05	-4.12263e-05	4.56648e-05	-0.000195726	2.76828e-05	-8.45815e-05	0.000160928	0.000182824	-2.37738e-05	-4.39716e-05	-6.55719e-05	-0.00017173	-5.27009e-05	-4.79589e-05	2.83732e-05	4.37976e-05	-2.15009e-05	-4.12228e-05	-8.05499e-05	-4.44495e-05	-0.00136	-0.00131	-0.00472	-0.00435	-0.00451	-0.00406	-0.00413	-0.00411	-0.00422	-0.00411	-0.00367	-0.00397	-0.00394	-0.00375	-0.00392	-0.00389	-0.00347	-0.00368	-0.0037	-0.0037	-0.0035	-0.0034	-0.00347	-0.00347
442.371	-9.46961e-05	0.000268411	0.000213768	-9.19233e-05	1.18267e-06	-5.93981e-05	-5.43206e-05	5.05002e-05	-2.66566e-05	-0.000160173	0.000142084	0.000153981	4.40589e-05	-0.000287112	-4.30851e-05	7.11213e-05	0.000112832	-0.000274896	1.60303e-05	-1.33406e-05	0.000314043	-0.000116079	-0.000381805	0.000326931	4.82359e-05	-0.00114	-0.00115	-0.00484	-0.00501	-0.00489	-0.00435	-0.00448	-0.00444	-0.00478	-0.00445	-0.0041	-0.0042	-0.00412	-0.00426	-0.00398	-0.00421	-0.00385	-0.00401	-0.00387	-0.00383	-0.00389	-0.00382	-0.00397	-0.00374
443.534	3.49822e-05	-0.000150969	0.000455831	-0.000200847	-3.10599e-05	0.000218841	6.15029e-05	-0.000227175	-0.000130645	9.43985e-05	5.45692e-05	0.000184632	-7.87226e-05	-0.000417491	-5.76159e-05	0.000277031	0.000245861	0.000188902	0.000115033	9.74327e-05	-3.58247e-05	0.000144273	-0.000115878	0.000244268	-0.000151472	-0.00087292	-0.00123	-0.00535	-0.00546	-0.00512	-0.00474	-0.005	-0.00493	-0.00504	-0.00454	-0.00455	-0.00443	-0.00424	-0.00425	-0.004	-0.00426	-0.0041	-0.00426	-0.00394	-0.00404	-0.00401	-0.00381	-0.00393	-0.00393
444.697	-0.000109805	9.64812e-06	0.000169062	0.000232876	-7.04658e-05	0.000172479	0.000214939	0.0001182	2.74664e-05	-4.76669e-06	0.000210543	-4.42612e-05	-0.000205952	-0.00025041	0.000301346	0.000170902	-6.84066e-05	0.000148844	8.63853e-05	0.00030792	-7.13874e-05	-0.000187309	6.78757e-05	0.000178966	6.67314e-05	-0.000547118	-0.00128	-0.00586	-0.00525	-0.00544	-0.00533	-0.00523	-0.00523	-0.00527	-0.00495	-0.00467	-0.00462	-0.00471	-0.00469	-0.00434	-0.00444	-0.0044	-0.00448	-0.00466	-0.00424	-0.00413	-0.00409	-0.0042	-0.00409
445.86	-0.000252625	-0.000109744	0.000186175	-7.50698e-05	7.57243e-05	-3.83527e-05	0.00034266	0.000266527	-3.37446e-05	-0.000205248	0.000155791	1.93708e-05	9.62791e-05	-0.00013626	-5.00883e-05	-0.000151531	-0.000233141	-0.00019548	0.000146901	8.94967e-06	8.67308e-05	5.06733e-05	0.000292512	-1.75034e-06	-9.08748e-07	-0.000698995	-0.00148	-0.00589	-0.00584	-0.00563	-0.00523	-0.00523	-0.00523	-0.00532	-0.00492	-0.00463	-0.00499	-0.00484	-0.00488	-0.00469	-0.00449	-0.00451	-0.00455	-0.00452	-0.00441	-0.00403	-0.00454	-0.00388	-0.00403
447.024	4.65358e-05	-0.00012464	0.000153879	-0.00013282	-0.000205455	5.7197e-05	7.20666e-05	6.85793e-05	-7.8816e-05	-0.000122778	4.51952e-05	2.47149e-05	-0.000118543	-0.000208808	-6.60175e-05	5.51674e-07	-0.000415031	7.47205e-05	-6.7874e-05	0.000113466	3.48906e-05	3.12284e-05	1.15025e-05	0.000103129	8.73458e-05	-0.000549903	-0.00136	-0.00572	-0.00586	-0.00584	-0.00532	-0.00525	-0.00561	-0.00534	-0.00518	-0.00502	-0.00499	-0.00468	-0.00493	-0.005	-0.0049	-0.00455	-0.00464	-0.00449	-0.00449	-0.00421	-0.00443	-0.00424	-0.00405
448.187	-0.000306389	6.26873e-05	0.000462286	0.00012919	-8.89448e-05	0.000325041	-8.09887e-05	9.53164e-05	-0.000374427	-0.000270667	0.000139751	0.00010233	-8.4923e-05	-0.000306257	0.000216055	0.000254023	-4.10296e-05	-0.000415979	-0.000192822	4.01669e-05	0.000102517	-0.00015498	6.05636e-05	1.28212e-05	-0.000189606	-0.000362644	-0.00146	-0.00592	-0.00583	-0.00552	-0.00502	-0.00553	-0.00503	-0.00537	-0.00509	-0.00489	-0.00492	-0.00503	-0.00487	-0.00478	-0.00459	-0.00441	-0.00465	-0.00477	-0.00457	-0.00433	-0.00445	-0.00424	-0.00413
449.351	0.000141089	0.000116383	0.000426036	-2.7128e-05	4.16944e-05	0.000212708	0.000141924	-0.00029103	-0.00032886	-6.62694e-05	-0.000149985	3.62082e-05	0.000189163	-0.000253324	0.000217923	0.000307117	0.000137359	3.17133e-06	-2.20232e-06	8.49053e-05	0.00014029	-0.000167546	3.86246e-05	1.71485e-05	-0.000334425	5.57372e-05	-0.00125	-0.00573	-0.0057	-0.00569	-0.00498	-0.00537	-0.00518	-0.00533	-0.00507	-0.00462	-0.00455	-0.00466	-0.00471	-0.00447	-0.00449	-0.00433	-0.00431	-0.00474	-0.00422	-0.00459	-0.004	-0.00387	-0.0043
450.515	-5.62272e-05	-0.000212694	0.000155163	-0.000248718	7.35648e-05	0.0002386	6.58536e-06	-0.000136225	-0.000236608	6.30939e-05	-0.0001043	-6.93401e-05	-5.14423e-05	-0.000499629	0.000314283	0.000113267	-1.79608e-05	2.80503e-05	-0.000331047	-2.70772e-05	0.000100912	8.42661e-05	-0.000180087	0.000147311	-0.000270003	-1.90874e-05	-0.00128	-0.00561	-0.00524	-0.00541	-0.0051	-0.00488	-0.00497	-0.00516	-0.00496	-0.00467	-0.0045	-0.00482	-0.0045	-0.00446	-0.00432	-0.00409	-0.00426	-0.0046	-0.00412	-0.00414	-0.00398	-0.00398	-0.00406
451.679	0.000158986	3.97679e-05	0.000117815	-0.000360746	-0.000170191	5.93414e-05	0.000164415	1.70329e-05	8.00632e-05	-0.000247252	2.64916e-05	-5.41173e-05	-0.000143611	-5.92446e-05	1.76451e-05	3.90756e-05	-0.000139696	0.000340808	-0.000238488	0.000312078	7.78551e-05	-0.000226444	0.000188918	4.026e-05	-0.000174942	-7.89257e-05	-0.00115	-0.00509	-0.00529	-0.00531	-0.00481	-0.00477	-0.00469	-0.00456	-0.00464	-0.00449	-0.00446	-0.00449	-0.00416	-0.00424	-0.004	-0.00398	-0.00425	-0.00426	-0.00383	-0.00392	-0.00364	-0.00365	-0.00351
452.843	-0.000317083	-5.66345e-05	0.000271909	1.68812e-05	-0.000194387	5.72988e-05	0.000432819	2.73322e-05	-9.0777e-05	-0.000413721	4.38853e-05	1.44993e-05	8.54727e-05	-0.000120241	0.000297922	-1.70692e-05	-3.47815e-05	-6.76429e-05	-0.000150419	0.000169166	-3.19572e-05	-0.000146817	0.000205092	2.89129e-05	-0.000104048	-0.000129303	-0.00132	-0.00506	-0.00457	-0.00494	-0.00419	-0.00451	-0.00451	-0.00458	-0.00438	-0.00393	-0.00402	-0.00413	-0.00371	-0.00362	-0.00386	-0.00365	-0.00384	-0.0038	-0.00315	-0.00335	-0.00326	-0.00336	-0.00336
454.007	6.56113e-05	0.000169122	-0.000143454	-7.0757e-05	6.79812e-05	-6.79161e-06	0.00037635	-0.000445233	0.000123789	-0.000221122	-4.59794e-05	0.000358461	0.000154628	-0.000256404	0.000182664	0.000658565	3.06292e-05	0.000165819	-0.000152895	0.000106749	-0.000153203	-0.00017578	3.37922e-05	0.000133229	2.15843e-05	7.2599e-05	-0.00117	-0.00453	-0.00438	-0.00419	-0.00414	-0.00422	-0.0038	-0.00399	-0.00336	-0.00389	-0.00341	-0.00382	-0.00354	-0.00359	-0.00353	-0.00322	-0.00349	-0.00354	-0.00313	-0.00346	-0.00319	-0.00298	-0.00301
455.172	0.00012832	-0.000140446	-3.61161e-05	-0.000179941	-0.00012511	8.75e-06	8.70917e-05	-0.000335566	-7.34432e-05	-0.000225483	-6.9087e-05	7.7579e-05	-2.50333e-05	-0.0003533	8.32458e-05	5.3106e-05	-0.000105447	4.44413e-05	-5.35223e-05	0.000238692	4.53124e-05	-0.000230573	-1.02606e-05	0.000143705	0.000114681	-4.70622e-05	-0.00103	-0.00419	-0.00402	-0.00387	-0.00364	-0.00364	-0.00351	-0.00371	-0.00312	-0.00339	-0.00292	-0.0033	-0.00331	-0.00301	-0.00258	-0.00297	-0.00297	-0.00302	-0.00278	-0.00295	-0.00312	-0.00264	-0.00266
456.336	-0.00020879	1.99064e-05	0.000290797	-0.000124277	3.41877e-05	0.000148094	0.000175947	5.53411e-05	0.000113956	-0.000148269	-0.000123995	0.000125177	5.4963e-05	-0.000233814	0.000211263	2.25176e-05	-0.000172046	0.000190691	8.52362e-05	5.64723e-05	0.000157962	-3.91084e-06	-5.46087e-05	-0.000105048	-0.000100847	-0.000305155	-0.000969789	-0.00348	-0.00337	-0.0036	-0.00329	-0.00295	-0.00306	-0.00309	-0.00315	-0.00301	-0.00261	-0.00272	-0.00266	-0.00243	-0.00284	-0.00277	-0.00238	-0.00245	-0.00223	-0.0024	-0.00264	-0.0025	-0.00235
457.501	-0.000202452	1.75385e-05	0.000216778	-2.4074e-05	-0.00033245	-3.90982e-05	2.1295e-05	-0.000281464	0.000116035	-0.00018633	-2.5135e-06	-0.00014776	0.000117812	-0.00021546	-8.9516e-05	0.000226252	0.000177575	0.000290876	-0.000164101	0.000191046	2.11178e-05	-0.000172282	0.000204207	-8.83407e-05	-0.000276366	-0.000232134	-0.000529985	-0.00321	-0.00303	-0.00303	-0.0028	-0.00276	-0.00278	-0.00277	-0.00267	-0.00238	-0.00239	-0.0025	-0.00252	-0.00241	-0.0023	-0.00225	-0.00212	-0.00218	-0.00198	-0.00186	-0.00212	-0.00201	-0.00242
458.666	-0.000130112	-5.68189e-05	3.07678e-05	4.01148e-05	-0.000150399	0.000257547	3.83667e-05	0.000280437	-6.03628e-05	-9.02539e-05	0.00022757	0.000103614	0.000191065	-0.00039815	-6.26531e-05	0.000266057	0.000144031	-8.87911e-05	-2.58505e-05	0.000282718	5.30336e-05	0.00013306	-3.56217e-05	-8.7795e-05	6.78398e-05	-1.40906e-05	-0.000557946	-0.00254	-0.00259	-0.00234	-0.0024	-0.00232	-0.00217	-0.00247	-0.00217	-0.00227	-0.00182	-0.00214	-0.00181	-0.00169	-0.002	-0.00184	-0.00206	-0.00191	-0.00179	-0.00158	-0.00159	-0.00149	-0.00182
459.831	7.67291e-05	0.000145291	2.79254e-05	-8.70858e-05	-1.33043e-05	-6.8963e-05	-6.62582e-05	-0.000304041	2.89264e-05	-6.65985e-05	7.75054e-05	0.000195009	6.41123e-05	3.45296e-05	0.000249428	-0.000138815	-1.45502e-05	-0.000405205	9.30168e-05	7.61901e-05	6.0443e-05	-2.66591e-05	3.71171e-05	-0.000160973	-0.000165221	-0.000225534	-0.000810852	-0.00226	-0.00219	-0.00203	-0.002	-0.00193	-0.00183	-0.00196	-0.00188	-0.00169	-0.00165	-0.00167	-0.00135	-0.00149	-0.00142	-0.0014	-0.0015	-0.00145	-0.00126	-0.00132	-0.00117	-0.0013	-0.00137
460.996	3.31794e-05	9.48449e-05	-0.000180192	-6.2648e-05	2.6011e-05	4.0128e-05	0.000141631	-0.00012746	-0.000193028	-0.000173497	0.000141381	0.000100058	-0.000225123	-0.000240286	-5.57868e-05	7.93286e-05	-0.000219266	-4.67962e-05	-8.27827e-05	-0.000186677	0.000222921	-1.12032e-05	2.96455e-05	0.000345857	-0.000291171	6.51671e-05	-0.000383378	-0.00172	-0.00153	-0.00171	-0.00167	-0.0014	-0.00132	-0.00155	-0.00121	-0.00123	-0.00126	-0.00132	-0.00106	-0.00129	-0.00092292	-0.00107	-0.00107	-0.000653761	-0.00105	-0.00087333	-0.00115	-0.000837493	-0.000988331
462.161	0.000116942	-0.000214306	-7.90506e-05	-3.4176e-05	-1.49587e-05	0.000183208	0.000160941	-0.000261783	0.000120112	0.000110203	0.000185258	0.000197144	0.000100865	-0.000164747	0.000350306	-0.000209304	-5.79784e-05	7.35169e-05	-0.000249873	-6.62915e-05	0.000199122	0.000173134	0.000150112	7.28799e-05	6.41672e-05	-0.000199726	-4.57563e-05	-0.00138	-0.00112	-0.00115	-0.00144	-0.00135	-0.00101	-0.00114	-0.0011	-0.000849416	-0.000765493	-0.000699522	-0.000810214	-0.000597445	-0.000731616	-0.000731499	-0.000497364	-0.000678634	-0.000711441	-0.00071932	-0.000586534	-0.000581897	-0.000734838
463.327	-5.36295e-05	-0.00011597	8.92972e-05	-0.00034224	-0.000217511	-7.98756e-05	7.66397e-05	-0.000169514	-0.000144711	-4.34952e-05	0.000256741	0.000172324	-7.88367e-07	-0.000314302	0.000259279	4.7277e-06	-0.000157778	-0.000141982	0.00015554	0.000248969	-0.000287992	-0.000167671	-0.000189896	-8.37973e-05	-0.000215782	0.000116972	-0.000157691	-0.00106	-0.000712238	-0.000776174	-0.000684417	-0.000734156	-0.000410621	-0.000575806	-0.00053379	-0.000679453	-0.000393801	-0.000537178	-0.000453113	-0.000405868	-0.000500102	-0.000432159	-0.000368103	-0.000268564	-0.000534871	-0.000181271	-0.000356252	-0.000238375	-0.000616456
464.492	7.47588e-05	-0.000149294	3.5225e-05	-0.000108706	5.7466e-05	-7.56562e-05	5.2527e-05	7.30945e-05	0.000102599	0.000102192	0.00025598	2.87398e-05	0.000124833	-0.000238745	-3.93541e-05	0.000121773	-0.000108148	0.000199649	0.000392128	0.000443592	0.000241693	1.44265e-05	-0.000237	-8.5966e-05	-3.20652e-05	0.000197421	-6.61923e-05	-0.000767154	-0.00013216	-0.000576034	-0.000485959	-0.000234043	-0.000630151	-0.000338375	-0.000334878	-0.00034445	-7.17234e-05	-0.000270912	-0.00029948	6.88647e-05	-0.000330121	-3.15798e-05	-0.000194431	0.000211993	-0.000213868	4.75956e-05	-0.000109358	5.24643e-05	-0.000256991
465.658	0.000191074	-0.000104969	0.000246259	6.48732e-05	-0.000299265	-1.93678e-06	-5.32937e-06	0.000322683	4.32135e-05	-4.79535e-05	8.34833e-05	-9.84737e-05	-4.06078e-05	-0.000226872	8.2462e-05	0.000123437	-0.000112167	-0.00016503	9.38999e-05	1.6195e-05	2.97496e-05	-5.80977e-05	-0.000319177	-7.19047e-05	3.69135e-05	0.000207846	6.49612e-05	-0.000293308	8.376e-06	-3.77227e-05	-0.000243454	0.000163344	-0.000237481	-4.82435e-05	2.94053e-05	0.000425284	1.07606e-05	-0.000145434	0.00021684	-6.95809e-05	0.000102526	0.000261029	0.000162929	0.000365181	3.59751e-05	0.000321754	0.000269787	0.000201289	0.000212651
466.824	-0.000226481	-7.10371e-05	4.5661e-05	9.05036e-05	0.000104075	-7.60933e-05	-6.1957e-05	5.09181e-05	0.000259554	-0.000183389	7.90733e-05	-0.000115657	-2.98974e-05	-0.000266874	1.72853e-05	8.10434e-05	1.77556e-05	-0.000128889	-1.31978e-05	-8.29863e-07	0.000254683	-2.20873e-05	4.88935e-05	-6.61567e-05	-4.53087e-05	0.00018571	-0.000205201	-7.59536e-05	0.000356072	0.000328075	2.61307e-05	5.77269e-05	0.000211382	0.000296321	0.000510011	0.000214642	0.000519334	0.000437122	0.000399925	0.000558805	0.000647655	0.000651583	0.000500147	0.000342526	0.000640063	0.000445945	0.000296885	0.000586522	0.000264476
467.99	-6.82205e-05	-0.000220253	7.57032e-05	4.71233e-05	-6.63832e-05	4.29051e-05	2.68408e-05	-0.000215888	0.000297691	-8.23313e-05	0.000194914	0.000141694	-2.24332e-05	4.81741e-05	-7.58279e-05	-0.000122522	0.000135588	-0.000183812	7.18926e-06	0.000132772	0.000184603	-0.000138263	-2.73175e-05	0.00010509	-0.000195004	2.15568e-06	0.000259947	0.000931405	0.000573891	0.000356275	0.000395917	0.000399088	0.000455257	0.000713471	0.000706632	0.000435926	0.000459403	0.000414645	0.00065871	0.000914713	0.000710877	0.00103	0.000642819	0.000796843	0.000684765	0.000764505	0.000425421	0.000804428	0.000567559
469.156	0.000206585	-0.000212947	0.000330696	-7.89036e-05	-5.01184e-05	9.03283e-05	0.00020907	4.06638e-05	9.00017e-05	-4.218e-05	1.10799e-05	-0.000262978	-0.000234051	-5.62254e-05	-0.000212847	-5.08326e-05	-7.12027e-05	-2.94728e-05	-7.41935e-05	-5.05495e-06	-4.1179e-05	-0.000144663	-0.000235622	-8.19363e-05	-0.000230966	-5.52048e-05	-0.000199407	0.000506711	0.000836958	0.000590268	0.00071338	0.000785849	0.00086752	0.000966651	0.00122	0.00092111	0.0012	0.00108	0.000899366	0.000821834	0.00123	0.00106	0.000946959	0.000928049	0.00115	0.000801105	0.000641695	0.000698551	0.000897798
470.322	-0.000166265	5.92455e-05	9.11771e-05	-0.000181512	3.23833e-05	0.0002326	0.000234233	0.000212097	0.000180185	0.000289615	0.000120045	0.000358574	-0.000163201	-0.000384051	9.91439e-06	0.00023698	-2.03973e-05	0.000202275	-5.30522e-05	0.00028256	-4.00796e-06	-0.000264694	0.000104735	9.14256e-05	-0.000398533	0.000183381	3.21496e-05	0.00142	0.0011	0.00105	0.00106	0.00113	0.00111	0.00112	0.00132	0.000904394	0.00123	0.00106	0.00132	0.00113	0.00139	0.00127	0.0011	0.00136	0.00133	0.000918212	0.00116	0.000905946	0.000779487
471.488	-0.000211492	4.38055e-05	0.00043322	-4.52051e-05	0.000241682	0.000257535	6.64313e-05	4.64162e-05	0.000158591	7.54086e-05	3.14605e-05	0.000202264	-9.91108e-05	-0.00030768	5.31407e-05	8.1433e-05	0.000146082	0.000217044	8.83654e-05	9.84823e-05	-0.000129698	-7.84203e-05	0.000172864	1.88043e-05	-0.000127487	0.000425554	0.000145411	0.00149	0.00136	0.00137	0.00135	0.00157	0.00135	0.00135	0.00156	0.00145	0.0016	0.00108	0.00165	0.00159	0.0015	0.00168	0.0015	0.00141	0.0017	0.00117	0.00134	0.0013	0.00126
472.655	-0.000266711	-9.26534e-05	-0.000186944	6.75371e-05	-0.000121612	-0.000122487	-0.000120411	2.33767e-05	-0.000127709	5.23691e-05	0.000197558	-9.96104e-06	8.40145e-05	-0.000150267	0.000181661	9.80663e-05	3.66193e-05	-0.000115825	1.47815e-05	0.0001687	7.45718e-05	-7.83336e-06	0.000284832	0.000149421	-0.000309376	0.00010257	9.70913e-05	0.00183	0.00184	0.0019	0.00125	0.00161	0.00165	0.0018	0.00146	0.00145	0.00184	0.00187	0.00186	0.00169	0.00155	0.00147	0.0017	0.00156	0.0014	0.00168	0.00179	0.0017	0.00167
473.821	7.46091e-06	-0.000116319	0.000114614	0.000155789	-0.000369503	3.5446e-05	-0.000270773	9.51619e-07	-9.65357e-05	-0.000179937	0.000292167	1.5926e-05	0.000208534	-0.000166677	4.47759e-05	-0.000120002	-1.24435e-05	-0.0001176	-0.000135979	9.0649e-05	-0.000222058	-0.000274893	2.51889e-05	-9.65342e-05	-0.00017406	0.000251522	-4.31631e-05	0.00187	0.00196	0.00183	0.00186	0.00215	0.00166	0.00173	0.00185	0.00166	0.0019	0.00189	0.00199	0.00224	0.00175	0.00215	0.00159	0.00192	0.00168	0.0018	0.00157	0.00173	0.00159
474.988	-0.000241322	-0.000123844	-7.30904e-05	3.27894e-06	0.000104858	0.000265873	0.000107696	0.000144717	-8.9603e-05	-0.000183419	-1.50795e-05	6.19727e-05	0.000310784	-0.000136291	-0.000123212	0.000126543	0.000108405	-0.000181843	-9.47836e-05	-5.3527e-05	-6.72832e-05	8.89865e-06	9.89616e-05	-9.31703e-05	-7.17917e-05	0.000355134	0.000212255	0.00208	0.00226	0.00203	0.002	0.00212	0.00199	0.00222	0.00216	0.00175	0.00195	0.00201	0.00229	0.00202	0.00229	0.00212	0.00194	0.00173	0.00209	0.00188	0.0017	0.00191	0.0017
476.155	-0.000225459	-0.000178368	0.00013108	-7.44307e-05	-8.66795e-05	1.0224e-05	0.000242402	0.000199135	-6.9337e-05	8.18789e-05	-3.28105e-05	8.01137e-05	0.000348642	-0.000243225	7.24642e-05	-0.000455995	-9.45677e-05	0.000109316	-0.000138187	-1.34815e-05	-5.65082e-05	-0.000321252	-0.000248988	0.000136362	-6.82404e-05	0.000286604	6.02123e-05	0.00247	0.00247	0.00223	0.00249	0.00248	0.00222	0.00228	0.00247	0.00214	0.00223	0.00225	0.00207	0.00216	0.00221	0.00235	0.00224	0.0022	0.00191	0.00223	0.00198	0.00202	0.00196
477.322	-0.000366143	-0.000160759	3.28658e-05	-4.07374e-05	-0.000114329	-5.60526e-05	0.000147562	0.000244659	0.000306903	0.000208893	0.000216208	0.000166576	5.4414e-05	-7.01291e-05	0.000274339	0.000211901	0.000147753	0.000101627	-9.34749e-05	-0.000154605	-2.76196e-05	-0.000265298	1.58124e-05	-9.36466e-05	4.73917e-05	-3.06771e-05	1.77932e-05	0.00264	0.00249	0.00265	0.00245	0.00253	0.00248	0.00249	0.0026	0.00224	0.0024	0.0025	0.00225	0.00266	0.00244	0.00212	0.00224	0.00263	0.00233	0.00235	0.00211	0.00229	0.0022
478.489	-0.000107363	7.89918e-05	5.43521e-05	-9.74814e-05	-0.000106491	-0.000275069	1.35109e-05	6.89879e-05	1.28427e-06	-0.00011595	-6.58176e-05	0.000241825	0.000105451	-5.44251e-05	9.24396e-05	0.000152513	-6.36427e-05	-0.00027388	-2.82288e-05	-8.06482e-05	0.000117388	-0.000167349	-0.000113206	9.90035e-05	0.000207898	-6.47313e-05	-0.000186942	0.00291	0.00298	0.00276	0.00245	0.00302	0.00236	0.00282	0.00273	0.00265	0.00269	0.00279	0.0024	0.00286	0.00276	0.00225	0.00248	0.00237	0.00244	0.00231	0.00233	0.00252	0.00229
479.656	-0.000101282	1.43379e-05	0.000103028	2.80932e-05	-5.5221e-05	-8.31521e-05	-6.84787e-06	0.000179393	0.000221367	7.72274e-06	0.000191173	0.000148876	-0.000238725	-0.000310824	-0.000121121	0.000378777	0.000169988	0.000414146	5.12636e-05	-5.22132e-05	8.31951e-05	-0.00025452	0.000158365	2.5656e-06	-9.17102e-05	5.75245e-05	-3.29139e-05	0.00298	0.00302	0.00302	0.00278	0.00273	0.00246	0.00302	0.00308	0.0028	0.00273	0.00271	0.00284	0.00279	0.00279	0.00252	0.00271	0.00239	0.00247	0.0025	0.00237	0.00233	0.00224
480.824	-1.71532e-05	-0.000290572	0.000137113	-0.000219313	-6.39642e-06	-1.90915e-05	7.34979e-05	-0.000211327	0.000114186	-2.84785e-05	-3.79846e-06	0.000324256	-0.000191942	-0.000131444	0.000275313	2.12985e-05	0.000200778	-4.79308e-05	2.86534e-05	0.000139938	-8.22558e-05	-0.000161253	-6.89183e-05	8.64958e-05	-2.58903e-05	0.000209549	-0.000183221	0.00304	0.00335	0.00292	0.00277	0.00312	0.00271	0.0028	0.00293	0.00275	0.00263	0.00317	0.00277	0.00271	0.00287	0.00263	0.00243	0.00237	0.00284	0.00268	0.00233	0.00263	0.00246
481.991	0.000433789	0.00019266	-8.25453e-05	5.49006e-06	-2.65423e-05	7.89448e-05	-4.28918e-05	-1.9401e-05	-6.64679e-05	-0.000182505	-0.000202135	0.000154094	-0.000125229	-0.000131314	0.000235122	6.68119e-05	-0.000159914	0.000309267	-9.81438e-06	-0.000136752	1.24174e-05	-0.000172427	-0.000176117	0.00020951	6.49422e-05	5.43608e-05	0.000143151	0.00313	0.0033	0.00335	0.0031	0.00309	0.00299	0.00286	0.00334	0.00299	0.00285	0.0028	0.00322	0.00298	0.00294	0.00297	0.00292	0.00251	0.0028	0.00257	0.00234	0.00266	0.00222
483.159	3.88641e-05	7.16332e-05	5.95489e-05	0.000123893	6.05133e-05	6.6609e-06	-2.27097e-05	0.00018089	-0.000106726	-0.000259255	9.32614e-05	0.000104438	-6.15493e-05	-9.20925e-05	0.0003758	8.18274e-05	-0.000126147	4.36346e-05	4.97259e-05	-3.89039e-05	0.000294972	-0.000176232	-0.000199513	-1.70186e-05	-8.2317e-05	-6.5801e-05	2.20967e-05	0.00329	0.00346	0.00342	0.00331	0.00348	0.00298	0.00333	0.00328	0.00292	0.00316	0.00301	0.00335	0.00292	0.00307	0.00298	0.00297	0.00298	0.00312	0.00271	0.00283	0.00258	0.00257
484.327	-1.50176e-05	-0.00023946	-8.49586e-05	-3.84195e-05	-0.000550202	0.000181921	-0.000108993	-0.000156813	-6.34648e-07	-0.000164036	0.000127423	-6.73854e-05	0.000316767	-0.000205558	-5.01488e-05	5.00244e-05	-4.06724e-05	0.000148188	8.68894e-05	-8.28873e-05	-2.44453e-08	-0.000205983	-0.000138592	-3.23495e-05	-4.62047e-05	8.99143e-05	0.000131992	0.00382	0.00366	0.00345	0.00315	0.00354	0.0032	0.00328	0.00343	0.00313	0.00314	0.00313	0.00291	0.00298	0.00339	0.00308	0.00307	0.00271	0.00296	0.00274	0.0028	0.00281	0.00294
485.495	7.72601e-05	-5.85559e-05	3.12638e-05	-1.31411e-05	-0.000378783	-0.000176576	0.000153218	0.000156065	0.000150922	-7.74052e-05	-8.22165e-06	6.8447e-05	0.000127305	-0.000208045	0.000115804	0.000119842	-1.02715e-06	4.01951e-05	-0.000171667	-6.43938e-05	-0.000243163	0.000155881	-0.000170982	-0.000204491	-0.000396961	0.000162912	-7.86426e-05	0.00385	0.0037	0.00367	0.00348	0.00364	0.00315	0.00338	0.00352	0.00319	0.00308	0.00321	0.0034	0.00325	0.00352	0.00324	0.00304	0.00292	0.00288	0.00302	0.00275	0.0028	0.00314
486.663	-0.000114827	-0.000143311	0.000292179	3.74841e-05	-0.000190074	0.000159192	-8.90784e-05	0.000108972	-0.000157671	-0.000118597	5.59962e-05	-6.85402e-05	1.87854e-05	-0.000123454	-0.000115638	-4.99694e-05	-4.3942e-05	-2.9865e-05	-0.000166693	-0.000162006	-8.99811e-05	1.46633e-05	-0.00018468	0.000151813	-0.000516751	0.000125369	8.2864e-06	0.0037	0.00383	0.00355	0.00354	0.00349	0.0032	0.00344	0.00335	0.00345	0.00308	0.00357	0.00362	0.00324	0.00289	0.00315	0.00316	0.00295	0.00298	0.00312	0.00289	0.00291	0.00278
487.831	-7.1347e-05	-4.04773e-05	2.96061e-05	-0.000180937	-0.000191864	0.000126483	5.65095e-06	-0.00015883	0.000131168	3.5588e-05	-4.09474e-05	-0.000110498	5.44217e-05	3.83379e-05	0.000153644	0.000106003	0.000237911	-7.09287e-05	-0.000124249	-0.000182304	0.000197711	-0.000191745	-0.000113204	-0.000107052	-0.000233251	9.70476e-05	1.76923e-05	0.00355	0.0038	0.0039	0.00353	0.00379	0.0035	0.00384	0.00357	0.00336	0.00333	0.00335	0.00355	0.00335	0.00294	0.00299	0.00308	0.00307	0.00305	0.00298	0.00282	0.00307	0.00293
489	-0.000132662	0.000204382	-9.04379e-05	-7.65067e-05	9.97103e-05	0.000140773	-7.75462e-06	-7.97698e-05	3.90403e-05	-0.000129342	0.000209773	0.000124399	-9.64804e-05	-9.32191e-05	-7.83699e-05	-9.45246e-05	-0.000243614	-1.48047e-05	-0.000137484	-0.000118299	0.0002037	-0.000240115	4.2121e-05	-0.000180039	-0.000120523	-1.31139e-05	0.000120895	0.00379	0.0039	0.00372	0.0038	0.00356	0.00354	0.00338	0.00368	0.00341	0.00337	0.00315	0.00341	0.00355	0.00317	0.00299	0.0034	0.00334	0.00337	0.00292	0.00303	0.00303	0.00265
490.168	-0.000384633	-2.75125e-05	3.55039e-05	-0.000135874	-0.000168365	-0.000155971	0.000264268	-0.000282997	-3.24974e-05	-8.55601e-05	6.39537e-05	6.85807e-05	-5.04913e-05	-0.000221238	-0.000179579	0.000304802	-0.000205866	0.000243255	-0.000244703	-0.000187433	-7.77823e-05	2.51505e-06	-0.000336182	-7.46494e-05	-7.12852e-05	2.46678e-06	-8.2275e-05	0.00409	0.00374	0.00385	0.00349	0.00367	0.00326	0.00349	0.00366	0.00327	0.00338	0.00359	0.00344	0.00346	0.00326	0.00296	0.0032	0.00319	0.0032	0.00291	0.00294	0.00272	0.00289
491.337	-0.000360227	0.000231798	0.000315114	-0.000152218	-0.000201266	-0.000131833	0.000199909	-1.25636e-05	2.11698e-05	-5.16671e-05	0.000112324	0.000285007	-7.62886e-05	-0.000363973	-0.000237264	7.57808e-05	-0.000133087	8.35978e-05	-0.000300796	9.34742e-05	0.000113613	-0.000215199	-0.000161957	-0.000271971	-5.58148e-05	-0.000152667	-0.000192527	0.00396	0.00395	0.00357	0.00341	0.00364	0.00362	0.00344	0.00375	0.00326	0.00359	0.00328	0.00336	0.00348	0.00328	0.00347	0.00319	0.00308	0.00333	0.00299	0.00301	0.00319	0.00288
492.505	-0.000450929	-8.44589e-05	7.24006e-05	0.000126379	-9.49678e-05	9.98731e-05	2.42877e-05	-0.000233494	-6.70679e-05	-0.000168992	-0.000213311	0.000125794	-0.000201854	-0.00036434	0.000215495	0.000143956	0.000233764	-7.51455e-05	1.01676e-05	-0.000156612	0.000300585	0.000253662	-0.00015656	-4.0498e-05	-9.8346e-05	-0.000131353	-9.92642e-05	0.00382	0.00393	0.00364	0.00354	0.00369	0.00356	0.00362	0.00374	0.00333	0.00367	0.00306	0.00355	0.00342	0.00335	0.00308	0.00315	0.00293	0.00286	0.00291	0.00293	0.0029	0.00297
493.674	0.000102022	-1.3067e-05	2.8933e-05	-2.55976e-05	-8.62363e-05	0.000102147	0.000162222	-4.67959e-05	-0.000254366	-2.53767e-05	-7.29341e-05	-9.90335e-05	-0.000159542	0.000106863	0.000225945	-3.89506e-05	0.000156611	6.13369e-05	0.000110589	-3.14963e-05	-9.61731e-05	-0.000191505	-0.000211965	-2.81035e-05	-0.000304271	-3.15813e-05	7.23841e-05	0.004	0.00401	0.00365	0.00367	0.00343	0.00322	0.00341	0.00354	0.00304	0.00353	0.00309	0.00338	0.00297	0.00316	0.0029	0.00311	0.00309	0.00275	0.00289	0.00276	0.00276	0.00293
494.843	-0.000298289	-5.76577e-05	-0.000232617	3.76029e-05	7.5572e-05	-5.45473e-05	0.000288308	-0.000155384	-6.01665e-05	-3.65279e-05	0.000106206	2.34377e-05	-0.000117616	-0.000138796	-6.03478e-05	9.4016e-05	-0.000327123	5.77208e-05	-5.56524e-05	1.12564e-06	0.000194637	-0.000247938	4.3224e-05	4.03642e-05	-7.22483e-05	0.000472779	5.98055e-05	0.00389	0.00367	0.00351	0.00354	0.00366	0.00354	0.0037	0.00334	0.00309	0.00326	0.00312	0.00321	0.00321	0.0032	0.00301	0.00286	0.00288	0.00298	0.00315	0.00244	0.00299	0.00271
496.013	-0.000325534	-0.000115226	-0.000184682	0.000199456	-7.13455e-05	-1.94625e-06	0.000225503	-0.000148236	-5.25346e-06	0.000271567	-6.89832e-05	0.000124075	-0.000162508	-0.000363711	-3.46338e-05	0.000106461	-0.000326657	-8.50671e-05	0.000141806	-9.19427e-06	8.21704e-05	-9.40702e-05	-7.34856e-05	9.53927e-05	-0.000206117	0.000208839	6.03495e-05	0.00382	0.00382	0.00352	0.00342	0.00359	0.00334	0.00353	0.00353	0.00307	0.0034	0.00306	0.00324	0.00316	0.0033	0.00281	0.00313	0.0028	0.00287	0.00318	0.0027	0.00273	0.0026
497.182	-3.70387e-05	-0.000214491	-0.000224301	9.942e-05	2.18502e-05	0.000212443	-0.000324863	-0.000181697	0.000209646	-2.88747e-06	5.78887e-05	0.000136933	-0.000217572	-0.000227467	0.000136258	1.9917e-05	6.18181e-05	-0.000282794	-0.000239816	1.80948e-05	-8.1591e-05	0.000107187	-0.000237609	0.000116244	-0.000405185	-0.000115779	3.43992e-05	0.00367	0.00394	0.00336	0.00298	0.00344	0.00318	0.00341	0.00346	0.00308	0.0032	0.00322	0.00321	0.00312	0.00309	0.00285	0.00272	0.00306	0.00285	0.00289	0.00263	0.00264	0.00251
498.351	-0.000149508	0.000113344	-0.000172801	0.000181926	-0.000256208	2.92765e-05	-0.000554868	-0.000142039	7.52294e-05	3.18432e-05	6.59359e-05	-1.48224e-05	-8.87869e-05	-0.000333461	-3.32648e-06	0.000147443	-4.88052e-05	-0.000285065	-9.42796e-05	0.000169174	-0.000144194	-0.000226051	-0.000222222	-3.66402e-05	-6.08597e-05	9.18036e-05	0.000351897	0.0038	0.00352	0.00371	0.00318	0.00323	0.00315	0.00308	0.00322	0.00319	0.00326	0.00315	0.00308	0.00285	0.00263	0.00272	0.00302	0.00261	0.00289	0.00251	0.00257	0.00263	0.00241
499.521	-0.000204114	-0.000247067	-1.58019e-05	4.88567e-05	-3.13926e-05	-0.000169114	-0.000110602	7.55398e-05	-6.90727e-05	-0.000280238	4.51582e-05	-0.000120085	-9.92163e-05	-0.00016991	-3.61513e-05	0.000180019	0.000206326	0.000362589	8.92551e-05	0.000160518	-0.000319004	-0.000194751	-0.000189209	0.000124011	-0.000373256	-0.000128695	2.77743e-05	0.0036	0.00353	0.00339	0.00324	0.00321	0.00313	0.00309	0.00311	0.0029	0.00304	0.00283	0.00271	0.00254	0.00306	0.00274	0.00283	0.00266	0.00262	0.00247	0.00248	0.00263	0.00225
500.691	-4.20961e-05	-0.000133645	-1.36837e-05	0.000201789	-0.000148275	2.37108e-05	-0.000113831	-0.000141736	1.09728e-05	-2.13394e-05	0.00033595	-0.000218569	-1.77981e-05	-0.000319934	0.000202038	0.000275715	4.74837e-05	-8.63157e-06	-5.60306e-05	-2.97497e-05	0.000173493	0.000207851	7.95864e-05	-0.000236019	-0.000425525	-0.000246413	4.32462e-05	0.00344	0.00321	0.00336	0.00313	0.00302	0.00288	0.00308	0.00288	0.00306	0.00312	0.00279	0.00271	0.00273	0.00306	0.00233	0.00256	0.00258	0.00244	0.00241	0.00233	0.00241	0.0021
501.861	-0.000107169	-0.000172253	0.00017102	-3.09619e-05	-0.000268819	-0.000109014	-2.69671e-05	-4.9598e-06	-7.64127e-05	3.69949e-05	9.91083e-05	-1.51847e-05	-2.60978e-05	-0.000322832	0.000175709	5.11843e-05	0.000108185	-0.000155359	-7.89493e-05	0.000144028	0.000146451	-0.000356153	0.000237038	-0.000121032	-0.00017993	0.000174904	5.02778e-05	0.00361	0.0031	0.00311	0.00297	0.00292	0.00278	0.0029	0.0029	0.0028	0.00296	0.00268	0.00255	0.00278	0.00243	0.00272	0.00222	0.00237	0.00241	0.0023	0.00241	0.00225	0.00254
503.031	-0.000178063	-0.000158771	0.000119098	-0.000216262	-0.000358237	0.000243995	-0.000256678	7.80192e-05	-7.72644e-05	-1.93151e-05	0.000136741	-0.000235799	-2.40159e-05	-0.00023798	0.00017272	0.000101977	-0.000276059	0.000125515	-0.000277557	-9.919e-05	0.000176952	-0.000183228	-0.000354678	0.000112493	1.62536e-05	-0.000159449	-0.00027326	0.0033	0.00323	0.00298	0.00303	0.00281	0.00247	0.00293	0.00299	0.0025	0.00274	0.00223	0.0027	0.00252	0.00251	0.00241	0.0023	0.00225	0.00253	0.00217	0.00236	0.00217	0.00219
504.201	-0.000318077	0.000203522	4.16452e-05	-0.000114286	-2.47288e-05	-2.98703e-05	-5.48058e-05	0.000125077	-0.000138911	-0.000106586	-4.88552e-05	0.000167099	-4.86613e-05	-0.000149265	9.39713e-05	-0.000170936	-0.000417633	0.000145477	-0.000141648	-0.000123711	0.000159468	-3.62819e-05	0.000132225	9.13429e-05	-5.67343e-05	0.000350648	0.0002829	0.00302	0.00269	0.00293	0.00307	0.00285	0.00243	0.00284	0.00238	0.00257	0.00264	0.00235	0.00242	0.00258	0.00235	0.00242	0.00214	0.00208	0.00199	0.00208	0.0019	0.00207	0.002
505.371	-0.000261627	-9.23594e-05	-2.82984e-05	-0.000129462	-0.000177118	-0.00019318	2.88784e-05	0.000320732	0.000325675	1.45228e-05	-0.000397233	-0.000191862	-0.000133526	-5.2751e-05	1.91196e-05	0.000144486	-9.24745e-05	-2.19319e-05	-0.000129531	-0.000256988	5.59364e-06	-0.000169476	-4.10897e-05	4.57013e-05	-0.000176837	0.000184652	-4.50418e-05	0.00291	0.00261	0.00283	0.00285	0.00275	0.00262	0.0026	0.00263	0.0023	0.00247	0.0024	0.00258	0.00231	0.00211	0.00202	0.00213	0.00199	0.00203	0.00194	0.00194	0.00214	0.0019
506.541	-8.94753e-05	-5.65611e-05	0.000304934	-0.000228499	-0.000294639	7.1961e-06	0.000314558	-0.000171367	-0.000239921	5.02912e-05	-9.52547e-05	0.000190309	-0.000111829	-5.61056e-05	0.000131319	-3.06661e-05	3.57276e-06	-8.24745e-05	-0.000136894	0.000137569	0.000165693	-0.000151256	-3.17442e-05	0.000118977	-0.000214513	-0.000101817	-5.83059e-05	0.00271	0.00267	0.00266	0.00265	0.00241	0.00229	0.00239	0.00237	0.00215	0.00241	0.00216	0.00222	0.00211	0.00195	0.0018	0.00197	0.00188	0.0016	0.00194	0.00182	0.00187	0.00165
507.712	-0.000151061	-1.92983e-05	7.9132e-05	-0.000109779	-0.000352662	0.000207567	-5.37783e-05	4.78779e-06	-0.000222921	0.000146809	-0.000245264	0.000108368	0.000112027	5.33085e-05	0.000319154	-1.47695e-05	-6.83935e-05	0.000209303	0.000181787	8.33162e-05	5.77598e-05	-0.000186481	-0.000262505	0.000305418	-0.000103606	0.000257644	-8.61646e-06	0.00297	0.00286	0.0024	0.00203	0.00241	0.00192	0.00264	0.00223	0.0026	0.00222	0.00213	0.00176	0.00194	0.00184	0.00181	0.00164	0.00166	0.00198	0.0017	0.00159	0.00177	0.00153
508.883	3.30848e-05	-0.000154021	-4.13669e-06	-0.000127752	-0.000194176	0.000323921	-1.46172e-06	-3.85522e-06	4.38719e-05	-0.000256978	9.48875e-05	5.69518e-05	-6.90435e-05	-0.000274285	0.000235741	0.000150934	-0.000316556	0.000188406	-0.000159201	0.000206646	-0.00011258	-0.000161645	-0.000124303	-3.42346e-05	-0.000154144	0.000194833	4.46179e-05	0.00252	0.00254	0.00235	0.00186	0.00204	0.00198	0.00229	0.00225	0.00197	0.00233	0.00164	0.00189	0.00187	0.00175	0.00155	0.00141	0.00196	0.00149	0.00114	0.00129	0.00148	0.00143
510.054	-0.000179129	-0.000206918	-3.59776e-05	-4.27396e-05	-2.72748e-05	0.00014044	-5.86882e-05	-0.000276584	0.000106336	0.000130418	2.52721e-05	0.000131321	-0.000197736	-5.90592e-05	-0.000128241	-0.000153856	5.23112e-05	-1.19324e-05	-0.000109063	-9.79476e-05	-4.26439e-05	-0.00020711	8.53976e-05	-0.000177943	-0.000204909	0.000274706	0.000109252	0.00243	0.00233	0.00226	0.00201	0.0021	0.00201	0.00226	0.00197	0.00176	0.00174	0.00187	0.00194	0.00171	0.00152	0.00157	0.0012	0.00181	0.00131	0.0013	0.00119	0.00142	0.00151
511.225	-0.000347863	-0.000147453	-8.18832e-05	-0.000576315	-0.000105131	-0.000191517	0.000394836	-0.000184648	0.000174108	-0.000393989	0.000208897	1.24754e-05	-0.000283666	1.74721e-05	0.00035066	0.000220875	-5.95734e-05	6.03946e-06	-0.00042105	9.16509e-05	0.000148467	-0.000304172	0.000155752	-2.54977e-05	-0.000162443	0.00040035	0.000347652	0.00232	0.0022	0.00174	0.00167	0.00187	0.00132	0.00191	0.00201	0.00136	0.00155	0.00129	0.00177	0.0016	0.00163	0.00145	0.00112	0.00145	0.00146	0.00133	0.00152	0.00116	0.00102
512.396	-0.000359679	-2.11589e-05	-8.11958e-05	0.000250953	-0.000239237	-1.95641e-05	-5.92355e-06	-0.000137183	-1.57683e-05	-5.24936e-05	0.00012651	0.000130036	-0.000205393	-8.55154e-05	-7.37191e-05	1.4117e-05	-0.000121316	-0.00030848	-0.000350954	-0.000150746	-0.000194207	-0.000308738	-0.000158061	1.00999e-05	-1.13755e-05	0.000106262	7.02372e-06	0.00215	0.00231	0.00179	0.00174	0.00178	0.00145	0.00197	0.00194	0.00143	0.00172	0.00151	0.00139	0.00175	0.00141	0.00126	0.00111	0.00111	0.00101	0.00129	0.00126	0.00147	0.000964219
513.567	-4.19713e-05	-0.000289987	-6.05239e-05	0.000279176	-0.000102479	2.47019e-05	-0.000360144	1.61864e-05	-1.03e-05	0.000127966	-0.000234645	0.000235429	-0.000122818	-0.000232074	0.000246081	-4.58128e-05	0.00013243	0.000164449	-8.51618e-05	0.000133287	-2.66673e-05	-4.20587e-05	-0.000149433	0.000192391	-0.000324604	0.000132013	2.0923e-06	0.00221	0.00213	0.00169	0.00156	0.00197	0.00157	0.00173	0.00168	0.0013	0.0016	0.00135	0.00142	0.00141	0.0011	0.00108	0.00107	0.00116	0.00109	0.00102	0.00101	0.00105	0.00108
514.738	-4.32307e-05	-6.48149e-05	-9.74424e-05	0.000167377	-0.00035961	-4.18545e-05	-0.000231726	-7.48031e-05	-9.58921e-05	-0.000142371	0.000167981	0.000167758	-0.000306152	-0.00051946	-0.000148575	-0.000183187	-0.0001902	-6.73278e-05	0.00012161	-0.000193614	5.66742e-05	-0.000218274	-9.2501e-05	0.000200059	-0.000376058	0.000253424	-5.3004e-05	0.00178	0.00191	0.00176	0.00125	0.00156	0.000987329	0.00169	0.0014	0.00149	0.00138	0.00118	0.00136	0.0013	0.00109	0.0013	0.00101	0.000676244	0.000817444	0.00116	0.000713291	0.00109	0.00114
515.91	-0.000221844	3.13304e-05	-0.000362385	-0.000128895	-8.52249e-05	0.000222262	-0.000220879	-5.87366e-05	-5.84634e-05	-0.000139558	-4.51755e-05	2.53971e-05	-0.00022791	-0.000160815	0.000206675	-9.34563e-06	-0.000335658	-0.000143523	0.000113791	0.000151333	0.000144605	-0.000217648	7.48475e-05	-2.52868e-05	-0.000340544	0.000385092	4.06572e-06	0.00176	0.00169	0.00158	0.00151	0.00135	0.000906716	0.00135	0.00133	0.00126	0.00135	0.00114	0.00114	0.00114	0.00123	0.00082436	0.000842716	0.00107	0.000402787	0.000857375	0.00114	0.000800378	0.000632254
517.081	-0.00014546	-0.00011574	7.61723e-05	-4.35574e-05	-9.07185e-06	-9.91211e-05	8.02495e-05	-4.30582e-05	0.000138929	0.000223408	-7.89025e-05	0.000253621	-1.72218e-05	-0.000297826	0.000308679	9.47261e-05	-4.10086e-05	-5.4066e-05	-0.000144639	0.00032682	-7.87504e-05	3.00067e-05	9.33433e-05	0.000179239	-7.55531e-05	4.43964e-06	-0.000101433	0.00157	0.00132	0.00137	0.00144	0.00119	0.000875044	0.00103	0.00147	0.00122	0.00121	0.00122	0.00107	0.00102	0.000900886	0.000962694	0.000618876	0.000833631	0.00104	0.000922678	0.000582974	0.00105	0.000745635
518.253	-1.52131e-05	-0.000328904	-3.38309e-05	0.000221676	-0.000162534	-0.000262221	-0.000134848	-4.84009e-06	-0.000220816	-0.000205569	8.58068e-05	1.47306e-05	-6.21931e-05	-0.00031538	1.43335e-05	-0.000196621	0.000125042	-5.5056e-05	-0.000214251	-4.84378e-05	-9.94994e-05	-0.000110899	-5.89184e-05	2.65914e-05	-3.02389e-05	9.48457e-05	0.000409515	0.0019	0.00147	0.00136	0.00109	0.00125	0.000516814	0.00129	0.000913458	0.000880455	0.00129	0.00129	0.000856239	0.000830076	0.000773046	0.000514352	0.000961995	0.000885224	0.000517738	0.000735345	0.000627269	0.00113	0.000702867
519.425	0.00015896	-3.02285e-05	0.000204302	-0.000205487	-0.000105365	-0.000148674	-0.000146203	-0.00013603	-4.70217e-05	-0.000323312	6.12916e-05	-9.45454e-05	-0.000158522	-0.000272921	-0.000108381	-0.000209846	-0.000130807	0.000212306	-0.000233105	0.000178946	-0.000357123	-3.47219e-05	0.000132213	5.69315e-06	-0.000150915	-0.000172042	-9.99419e-05	0.00166	0.00147	0.00126	0.00128	0.00117	0.000692636	0.00102	0.00106	0.000826875	0.00106	0.00088342	0.00119	0.000932645	0.000963531	0.000296215	0.000833603	0.000818105	0.000754086	0.000644426	0.000827378	0.000786121	0.000868089
520.597	0.000101765	0.000129239	-0.000169566	-0.000131068	-3.57785e-06	-7.88801e-05	0.00012385	-0.000138058	-0.00029762	-9.07347e-05	-0.000208702	6.99037e-05	-0.000217966	-0.000178056	3.3397e-05	-0.000142609	9.90283e-05	3.5922e-05	-0.000115251	-6.38219e-05	-0.000200979	-0.000204607	-0.000121327	-2.07685e-05	-0.000306907	-0.000104855	0.000227885	0.00164	0.00157	0.00115	0.000923706	0.00105	0.000928444	0.00119	0.00102	0.000980255	0.000955789	0.000805171	0.000977167	0.000797232	0.00108	0.000525775	0.000878284	0.000726108	0.000706156	0.00062895	0.000685744	0.000963681	0.000841119
521.769	-9.20605e-05	-0.000154463	2.52368e-06	0.000178616	-0.000129918	-1.25079e-05	-0.000128425	-0.00011094	-4.03954e-05	-0.000197528	-4.33442e-05	-0.000163229	8.50624e-05	0.000148195	-0.000208815	0.000262826	-0.000198286	9.19988e-05	-0.000209214	-0.000153351	-8.29158e-05	-3.70498e-05	-0.000249876	0.000257262	-0.000383404	0.000160192	0.000180819	0.00141	0.00118	0.00106	0.00112	0.00124	0.000943389	0.00122	0.000944654	0.000971301	0.00106	0.000606584	0.00085785	0.000650869	0.000675116	0.000656132	0.000487463	0.000796893	0.000884185	0.000655694	0.000615368	0.000942975	0.0007858
522.942	0.000100659	-0.000229136	0.000249697	-1.23785e-05	-0.000110806	-5.74445e-06	-0.000164185	0.000116554	-0.000340143	-0.000266852	-2.92715e-05	7.3169e-05	-0.000280043	-0.000161406	5.28997e-05	0.000173599	5.90261e-05	-9.64136e-06	-1.35469e-05	-0.000195466	9.86422e-05	-0.000326844	-0.000107131	-2.78002e-05	-0.000233477	3.93322e-05	9.84752e-05	0.0013	0.00128	0.00114	0.000901803	0.00155	0.000599381	0.000939419	0.00105	0.000955141	0.000654489	0.000632557	0.000848143	0.000785426	0.000853778	0.00112	0.000657833	0.000665623	0.000838398	0.000308651	0.000595784	0.000826462	0.0008357
524.114	-3.72726e-06	-0.000372922	-0.000144339	8.43178e-05	0.000200114	-0.000164289	9.56307e-05	0.000129771	9.03764e-05	-0.000118237	-0.000265111	-4.75808e-05	9.16059e-06	-0.000118854	-3.87251e-06	9.91351e-05	-0.00023555	-0.000165924	-7.77391e-05	7.30381e-06	0.000165859	-0.0001159	4.19907e-05	6.30496e-05	-0.000103306	0.000138013	6.90918e-05	0.001	0.00143	0.000771954	0.000739835	0.00107	0.000499455	0.00103	0.000790178	0.000669052	0.000780553	0.000732871	0.000967892	0.000749235	0.000766607	0.000627223	0.000346569	0.000713265	0.00114	0.000677649	0.000735263	0.000680861	0.000481917
525.287	-0.000404308	-0.000160003	-0.000119374	3.71937e-05	0.000142903	-0.000116654	-0.000156584	0.000297611	2.57259e-06	-0.000219962	-6.08958e-05	-2.73331e-05	9.43448e-05	-9.09144e-05	0.000118162	2.78101e-05	3.28828e-05	0.000215652	8.2953e-05	-7.34e-05	5.69961e-05	9.78336e-05	-5.35907e-05	0.000157967	-0.000236776	0.000174119	0.000260274	0.00118	0.00104	0.000790818	0.0013	0.00123	0.000466606	0.000782046	0.000931338	0.000840412	0.000743163	0.000573921	0.000727604	0.000749958	0.000730153	0.000883295	0.000357709	0.000809477	0.000771126	0.000587485	0.000631075	0.000760551	0.000758795
526.459	9.14882e-05	-0.000399829	9.28333e-05	6.55412e-05	0.000113641	0.000282502	-7.75107e-06	7.45565e-05	6.86071e-05	-0.000353146	-7.80147e-05	8.95608e-05	-0.000386043	3.11397e-05	2.88355e-05	0.000156651	0.000238372	-0.000494251	2.55699e-05	-3.41069e-05	-0.000278014	2.59045e-05	-0.000151634	-0.000161812	-0.000425404	4.71487e-05	8.82714e-05	0.00125	0.00124	0.000980218	0.000933613	0.001	0.00065497	0.000856173	0.000857956	0.000797231	0.000902736	0.000831362	0.00101	0.00042233	0.00108	0.000730794	0.000658237	0.000857133	0.000739262	0.000647024	0.000705693	0.000722937	0.000777238
527.632	0.000210627	-0.000133076	-0.000166098	-0.000147578	-2.28846e-05	5.77303e-05	-8.36488e-05	-5.89253e-05	0.000299033	-0.000281091	-7.33091e-05	0.000229476	0.000167636	-0.000168301	1.66087e-05	-0.000264944	-0.000126056	-0.000120534	0.000240497	6.73714e-05	-0.00013366	-0.000370489	0.000374426	-5.10283e-05	-0.000101779	1.42329e-05	-0.000152896	0.00136	0.00123	0.00106	0.000754883	0.00114	0.000693553	0.000934631	0.000939386	0.00070594	0.000836799	0.00107	0.000867737	0.000805338	0.00111	0.000931001	0.000597737	0.000834462	0.000727032	0.00107	0.000541039	0.00105	0.000763681
528.805	-0.000136181	-8.11606e-05	0.000263548	-5.87597e-05	-0.000151813	0.00018707	0.000145113	7.48353e-05	0.000218748	-0.000200169	-0.000155145	-4.71231e-05	-0.000152857	-8.24298e-05	7.22735e-05	-8.15396e-05	-0.000211954	0.000159272	0.000228559	0.000107268	-0.000136315	-7.54847e-05	-0.000237384	0.000192276	-0.000172995	6.93155e-06	0.000131323	0.00125	0.00112	0.001	0.00103	0.000943973	0.0009038	0.000977088	0.000829122	0.00069667	0.00116	0.000927353	0.00090797	0.00067859	0.00112	0.000772036	0.000679244	0.000588637	0.00125	0.000878348	0.000741793	0.000883841	0.000806707
529.978	0.000187409	2.19417e-05	-0.000101461	4.43724e-05	-9.18397e-05	-7.95487e-05	-4.02871e-05	0.000261782	-9.41578e-06	-0.000361266	-0.000390118	0.000176126	-9.47219e-05	-0.000287616	0.000311889	-5.81937e-05	-0.000205169	0.000185073	8.4934e-05	-5.68696e-05	-5.65946e-05	-0.000228128	-0.000383069	-5.42903e-05	1.4163e-05	0.000326662	6.93437e-05	0.001	0.00119	0.00113	0.000906312	0.00092353	0.000635023	0.00116	0.00114	0.000779691	0.00119	0.000828907	0.000943513	0.000794588	0.00104	0.000977472	0.000865028	0.000976248	0.000764347	0.00117	0.00101	0.00119	0.00136
531.152	-9.13207e-05	-2.20977e-08	3.4445e-05	-4.92254e-05	-0.000377316	-0.000190207	-0.000168663	0.000196853	0.000168381	-0.000202573	0.000130866	5.4754e-05	-0.000158055	-0.000162056	-0.000142784	0.000103185	-6.66962e-05	0.000191486	9.5546e-05	4.48043e-05	4.34749e-05	-0.000138527	-0.000191101	0.000204251	2.31042e-05	0.000286551	0.000272084	0.00151	0.00105	0.00137	0.00119	0.00086886	0.000867347	0.00115	0.00109	0.000915485	0.00108	0.00122	0.00117	0.0011	0.00113	0.000746215	0.00101	0.00117	0.00137	0.00105	0.000798055	0.00146	0.00115
532.325	0.000106766	-4.52894e-05	-4.9683e-06	3.70912e-05	-3.45597e-06	0.000252311	-7.83817e-05	0.000162936	6.05274e-06	-0.000196819	0.000171771	0.000125364	-4.51549e-05	-0.000116837	-0.000168374	0.000221639	1.93359e-05	-9.48275e-05	-7.09259e-05	1.10917e-05	-5.13741e-05	0.000136742	0.000168731	0.000467407	-8.67454e-05	0.000159653	0.000268723	0.00137	0.00153	0.00131	0.00101	0.00112	0.000934219	0.00131	0.00106	0.00107	0.00163	0.000987049	0.00103	0.00107	0.00101	0.00127	0.000793261	0.000938049	0.00106	0.00107	0.00116	0.00145	0.00154
533.499	-0.000330278	-0.000190291	7.87076e-05	-4.60947e-06	0.000214535	-6.5649e-06	-3.47089e-05	4.1947e-05	-8.2927e-05	0.000183678	1.91006e-05	8.15338e-06	-0.000107676	-0.000198533	-7.58655e-05	-0.000108065	-7.62923e-05	-6.15188e-05	0.000111196	6.95987e-05	-0.000222304	3.62879e-06	0.000271236	0.000252948	-0.000217334	-1.37293e-05	0.000237388	0.00163	0.00153	0.00156	0.00128	0.00117	0.00101	0.0014	0.00103	0.00136	0.00128	0.000884043	0.000991613	0.00121	0.00109	0.00113	0.00101	0.00121	0.00111	0.00118	0.00117	0.00127	0.00149
534.672	-0.000250564	-2.81538e-05	-8.28e-05	4.73961e-05	0.000160525	-0.000256821	8.33802e-05	-1.51542e-06	-2.27699e-05	-0.000195822	7.0101e-05	7.3888e-05	-4.74037e-05	-7.51889e-05	-0.000185079	2.26892e-05	-0.000140021	-8.88841e-05	-0.000170505	5.29897e-06	-3.58276e-05	-9.3751e-05	0.000307436	0.000497814	1.97831e-05	9.90923e-05	6.0946e-05	0.00158	0.00191	0.0015	0.00115	0.00149	0.00078055	0.00165	0.000993894	0.00105	0.00119	0.00108	0.00115	0.00138	0.00152	0.00122	0.00099127	0.00147	0.00128	0.00127	0.00153	0.00154	0.00174
535.846	6.32552e-05	-3.50376e-05	-7.68593e-05	-9.98158e-05	0.000116985	-8.74183e-05	-4.27343e-05	8.40021e-05	0.000111231	-0.000334338	6.87221e-05	0.000296925	0.000111879	-0.000104034	-0.000232333	0.000104601	-0.00017937	9.31729e-05	-1.43874e-05	-0.000225817	0.000303931	0.000203675	6.20488e-05	3.73002e-05	-0.000153239	0.000127406	0.000164236	0.00164	0.0017	0.00145	0.00128	0.00139	0.00104	0.00152	0.00136	0.00148	0.0016	0.00129	0.00123	0.00163	0.00173	0.00157	0.00119	0.00168	0.00153	0.00158	0.00156	0.00191	0.00169
537.02	-5.77796e-06	0.000111641	0.00013237	-0.000277386	-0.000246323	1.03088e-05	-8.85161e-05	-0.000120632	-0.000231881	-2.27901e-05	0.000309973	2.31337e-05	-0.000134858	-8.92812e-05	-9.61424e-05	7.40139e-05	-4.77885e-06	-8.67776e-05	2.40394e-05	-0.000212508	-5.86802e-05	2.25265e-05	0.0001778	-0.000144898	0.000255811	0.000387946	0.000338287	0.00179	0.00193	0.00165	0.00187	0.00161	0.00143	0.00181	0.00188	0.00149	0.00183	0.00173	0.00144	0.00147	0.00121	0.00137	0.00142	0.00154	0.002	0.00145	0.00168	0.00172	0.00171
538.194	8.49439e-05	-0.000202425	-0.000174133	-0.000205369	-2.55217e-05	0.000102149	9.57346e-05	0.000128516	-4.71983e-05	-0.00014231	0.000208028	0.000319701	9.05082e-05	-0.000474637	-2.70878e-05	0.000396408	9.88866e-05	-0.000322864	-6.71627e-05	7.00751e-05	-0.000108458	6.14621e-07	-5.022e-05	-5.5202e-05	-0.000141889	0.00029864	5.77313e-05	0.00223	0.0019	0.00175	0.00173	0.00161	0.00142	0.00175	0.00185	0.00155	0.00162	0.00151	0.00165	0.0017	0.00159	0.00157	0.00144	0.00158	0.00194	0.0016	0.0019	0.00164	0.00207
539.368	0.000118176	-0.00010473	0.000407166	-0.000180971	-0.000475863	-3.51086e-05	3.81802e-06	-0.000152901	1.81114e-05	-4.95197e-05	2.76174e-05	-0.000207603	7.97395e-05	-3.08284e-05	0.00027138	8.804e-06	-0.000110531	-0.000162185	-0.000168693	-0.000350861	6.55902e-05	9.82977e-06	-3.06092e-05	-1.16002e-05	-0.000219674	0.000114772	0.000135165	0.0019	0.00215	0.00161	0.00183	0.00194	0.00148	0.00135	0.0019	0.00164	0.00191	0.00179	0.00169	0.00148	0.002	0.0019	0.00154	0.00166	0.00202	0.0019	0.00185	0.00189	0.00192
540.543	0.000129151	0.000200582	0.000220481	-7.84239e-05	-0.000118731	-0.000138615	0.000188251	-6.6099e-05	1.05784e-05	-2.7174e-05	-5.37606e-05	-6.14683e-05	-0.000126685	-5.86013e-05	9.24785e-05	2.83199e-05	-0.000186634	-4.12541e-05	-0.000103308	-0.00018297	-2.58972e-05	9.53684e-05	0.000361527	-0.000562656	-0.000182226	0.000159303	0.000109988	0.0018	0.00212	0.00182	0.00175	0.00207	0.0016	0.002	0.0022	0.00192	0.00204	0.00189	0.00166	0.0023	0.0018	0.0018	0.00177	0.0021	0.00182	0.00187	0.00174	0.00181	0.00212
541.717	-0.0002432	-0.000199386	9.39985e-06	0.000227295	0.000226203	0.000246193	-5.11877e-05	5.51479e-05	9.69597e-05	-1.2361e-05	-0.000193392	7.69174e-05	-6.08759e-05	-0.000304751	0.000403516	9.55601e-05	-0.000153971	2.25996e-05	-0.000185192	0.000190704	6.74829e-05	-2.7415e-05	-4.3548e-05	4.28273e-05	-0.000134063	0.000164755	7.05824e-05	0.0022	0.00234	0.00208	0.00205	0.00215	0.00186	0.00222	0.00187	0.00215	0.002	0.00222	0.00214	0.00192	0.00231	0.00202	0.00181	0.0021	0.00212	0.00218	0.00215	0.00261	0.00181
542.892	-1.19983e-05	-0.000393682	-0.000165275	-0.000161319	-0.000105042	0.00013179	0.000263797	-1.64879e-05	-0.000121802	-0.000131811	-7.57486e-05	0.000179381	0.000454933	-0.000456669	-3.56428e-05	0.000141765	-1.88781e-06	-0.000259458	-0.000322074	-0.000132816	2.52421e-05	-1.501e-05	2.07271e-05	0.000185123	-0.000197969	6.36167e-05	0.000212163	0.00241	0.00237	0.00228	0.00213	0.00225	0.00208	0.00192	0.00183	0.00235	0.00224	0.00207	0.00194	0.00197	0.00227	0.0019	0.0019	0.00247	0.00189	0.00246	0.00235	0.00226	0.00234
544.067	-1.07027e-05	0.000197902	0.000159407	-2.46427e-05	-0.000122569	-0.000176419	0.000145013	2.54991e-05	-0.000181218	-0.00021251	-0.000301328	8.26419e-05	-7.04313e-05	-0.00037639	8.1175e-05	4.0449e-05	4.06267e-05	-0.000333482	-5.86915e-05	0.000299134	0.000176107	4.13323e-05	-4.07123e-05	-2.70185e-05	-0.000295944	0.000171792	0.000135975	0.00247	0.00242	0.00239	0.00202	0.00225	0.00203	0.00223	0.00239	0.00223	0.0023	0.00211	0.00241	0.00208	0.00243	0.00236	0.00233	0.00272	0.00245	0.00251	0.00253	0.00242	0.00256
545.241	-0.000206579	-0.000113978	-0.000153384	9.42335e-05	-0.000327374	9.00945e-05	-0.000292488	2.85754e-05	-5.84829e-05	-2.09844e-05	3.1442e-05	0.000169101	-0.000290075	-3.51985e-05	-0.000315876	3.55201e-05	-5.61229e-05	4.21129e-06	-0.000400061	-0.000220227	9.88832e-05	0.000110762	0.000314618	-0.000265057	-9.43072e-05	3.78653e-05	0.00021133	0.00263	0.00237	0.0023	0.00243	0.00235	0.00209	0.00242	0.00215	0.00226	0.00273	0.00254	0.00259	0.00232	0.00248	0.00265	0.00253	0.00247	0.00293	0.00273	0.00226	0.00278	0.00243
546.417	-0.000182072	-0.000437636	-8.71407e-05	-2.56799e-05	9.06645e-05	-8.93001e-05	8.55082e-05	-0.000198647	-2.80039e-05	0.000135864	0.000145672	4.04682e-05	-9.78813e-05	-0.000359665	8.46186e-05	-0.00016196	-8.33177e-05	0.000122373	-3.13454e-05	6.53891e-05	0.000141242	-1.87702e-05	5.69231e-05	2.43712e-05	-0.000139281	-0.000106172	0.000179082	0.00248	0.00236	0.00251	0.00243	0.0024	0.00222	0.00251	0.00267	0.00253	0.00281	0.00269	0.00247	0.00255	0.0025	0.0022	0.0022	0.00278	0.0027	0.00289	0.00279	0.0028	0.00304
547.592	-0.000221451	-0.000202333	-9.11561e-05	-1.25128e-05	-0.000169646	0.000152878	1.32079e-05	-5.78551e-05	-5.66526e-05	0.000207598	-0.000256174	-0.000107493	0.000302386	-6.12032e-06	2.96953e-05	-1.71306e-05	-0.000103765	-0.0001698	-0.000153837	-0.000297612	0.000202436	-0.000188133	1.70599e-05	-4.87584e-05	-0.000188757	0.000101588	-6.70047e-05	0.00307	0.00303	0.00306	0.00299	0.00283	0.00254	0.0029	0.00291	0.00277	0.00291	0.00267	0.00251	0.00285	0.00278	0.0026	0.00271	0.00273	0.00305	0.003	0.00275	0.00303	0.00284
548.767	-0.000224247	-0.000446354	-0.000223053	-0.000191968	-7.34237e-06	9.73267e-05	0.000353668	-0.000210252	-6.9097e-05	6.63969e-05	-0.000280865	-0.000121265	2.21855e-05	-0.000645371	-0.000273311	3.31607e-05	-0.00034448	-0.000142454	0.000105159	-0.000142371	-5.56953e-05	-0.000199813	0.000142628	-0.000153882	-0.000359247	0.000221431	0.000205253	0.00305	0.00297	0.00287	0.00283	0.00302	0.00264	0.00297	0.00275	0.00275	0.00284	0.00277	0.00261	0.00283	0.00285	0.00293	0.00282	0.00317	0.0031	0.00277	0.00275	0.00279	0.00334
549.942	-0.000381854	-0.000625455	2.59279e-05	-0.000228095	8.02049e-05	-1.92619e-05	-0.000101075	-7.14052e-05	-0.000132344	-4.90862e-05	-6.66231e-05	0.000251955	-0.000205693	-0.000240208	3.67297e-05	-0.000153302	-0.000400662	-8.10016e-05	-7.32006e-05	-7.75101e-05	1.1952e-05	-0.00011363	2.0319e-05	-0.000325805	0.000175123	1.28901e-05	-0.000173901	0.00326	0.00313	0.00263	0.0029	0.00305	0.00257	0.00291	0.00314	0.00281	0.00314	0.00296	0.00281	0.00301	0.00313	0.00299	0.00309	0.00286	0.00306	0.00303	0.00307	0.00344	0.00303
551.118	-0.000273847	-0.000294322	-8.69321e-05	-3.482e-05	0.000276011	9.70201e-05	3.64865e-05	-1.04639e-05	-0.000403827	-0.000112418	-0.000204116	3.17341e-05	-0.000239633	2.09232e-05	-0.000106309	-0.000139251	-5.53482e-05	-2.9401e-07	-0.000127449	-0.000151577	2.99757e-05	8.43713e-05	0.000155419	-8.95495e-05	1.34638e-05	0.000200063	3.2373e-05	0.00326	0.00348	0.00297	0.00305	0.00322	0.0028	0.00322	0.00329	0.00328	0.00335	0.00294	0.00309	0.00288	0.00317	0.00309	0.00316	0.00291	0.00323	0.00327	0.00314	0.00348	0.00314
552.294	-0.00015761	-0.000331646	-8.53972e-05	-8.57988e-06	-0.000158122	-0.00015195	-3.89792e-05	4.46052e-05	7.60584e-05	-2.57923e-05	-5.88738e-05	5.57472e-05	-0.000240941	-0.000378194	8.85259e-05	0.000178675	-0.0003286	-0.000390301	-0.000125465	0.000168719	-0.000137511	-9.94491e-05	0.000232109	-2.64393e-05	-0.00035392	0.000482954	-4.58606e-06	0.00335	0.0034	0.00301	0.00314	0.00315	0.00321	0.0032	0.00336	0.00321	0.00363	0.00325	0.00302	0.00321	0.00339	0.00317	0.00297	0.0031	0.00343	0.00315	0.00321	0.0033	0.00342
553.47	-0.00026781	-0.000128512	-0.000121095	0.000119941	-6.29967e-05	-0.000156858	0.000366794	3.08077e-05	6.20728e-05	-0.000197867	-0.000370195	6.99884e-05	-8.58052e-05	-0.000522873	0.000219788	-3.4064e-05	-0.000401965	-0.000293127	3.15915e-05	7.5471e-05	4.22737e-05	9.68368e-05	0.000337256	-0.00026712	-0.000361639	7.68993e-05	0.000188157	0.00337	0.0038	0.00337	0.0036	0.00347	0.0031	0.00302	0.00331	0.00354	0.00373	0.0033	0.00317	0.00328	0.00359	0.00334	0.00311	0.00339	0.0036	0.00299	0.00359	0.00339	0.00338
554.646	-3.24494e-05	-3.73477e-05	-0.000136523	-0.00011581	0.000204155	-0.000172539	0.000138353	-8.07446e-05	-5.3118e-05	1.48624e-05	-0.000226177	0.000258111	-3.23473e-05	-0.000585063	-5.1461e-05	-0.00015887	-9.18521e-05	-1.76678e-05	-1.29071e-05	-3.31425e-05	-9.24078e-05	-0.000227181	-0.000260347	-5.65516e-05	-0.000237327	0.000166218	0.00024082	0.00335	0.00374	0.00352	0.00354	0.00354	0.00333	0.0033	0.00339	0.00352	0.00349	0.0038	0.00347	0.00344	0.00355	0.00343	0.00354	0.00347	0.00366	0.00327	0.00333	0.00375	0.00371
555.822	9.01223e-05	-0.000118817	0.000164261	4.58847e-05	7.48677e-05	-0.000398359	-0.000157667	1.92681e-05	-0.000334928	0.000234523	-4.51434e-05	0.000154583	0.000173087	-0.000478596	-0.000221604	0.000132136	-0.000282418	-0.000300805	-0.000161177	-6.93403e-05	-0.000146872	-0.0002935	-0.000134861	-0.000144854	-0.000174509	0.000187878	-0.000158488	0.00352	0.00367	0.0035	0.00367	0.00393	0.00364	0.00398	0.00373	0.00364	0.00369	0.00371	0.00344	0.00399	0.00376	0.00359	0.00369	0.00363	0.00391	0.00362	0.00372	0.00344	0.00385
556.998	-0.000115342	-0.000221531	-1.01184e-05	-0.000164365	-0.000260196	-0.000355171	0.000286444	-0.000179716	0.000357601	0.000103142	6.85371e-06	-0.000178167	-0.000291823	-7.66361e-05	-6.97943e-05	-9.47199e-05	-0.00041768	-0.000339454	-0.000126296	-8.79084e-05	-0.000143537	0.000195249	8.29915e-05	-0.000123528	-0.000437693	0.000321275	3.246e-06	0.00392	0.00418	0.00403	0.00382	0.0036	0.00367	0.00373	0.00404	0.00368	0.00409	0.00397	0.00358	0.00391	0.00378	0.00351	0.00344	0.00371	0.00354	0.00351	0.00372	0.00364	0.00372
558.174	0.000127135	-5.07093e-05	-0.000103463	5.80258e-05	-0.000228004	-0.000162949	-0.000158241	-0.000221836	-4.97599e-05	1.48319e-06	-9.30447e-05	-0.000162803	-0.000377184	1.55467e-05	-2.23582e-05	-7.73039e-05	-0.000213901	-0.000171656	-0.00035233	1.06106e-05	-0.00011414	0.000130611	4.88378e-05	0.000205888	-0.000298558	-0.000184233	-5.96842e-05	0.00391	0.0042	0.00392	0.00403	0.00366	0.00391	0.00369	0.00401	0.00402	0.004	0.00393	0.0037	0.00368	0.00371	0.00389	0.00381	0.00364	0.00396	0.00372	0.00336	0.00386	0.00384
559.351	-0.000430636	-4.2238e-05	0.000247007	-6.38199e-05	-8.89655e-05	-3.60981e-05	0.000231534	0.000177764	-0.00022403	0.000119474	-0.000214004	2.68129e-05	8.19179e-05	-0.000266178	-1.61846e-05	-0.000172032	-0.000165662	2.2302e-05	-0.000190702	0.000187141	-9.44652e-05	5.38741e-05	0.000276267	-0.000180548	-0.00016464	-0.000244704	-5.95093e-06	0.00382	0.00429	0.00365	0.00398	0.00421	0.0038	0.00419	0.0042	0.00413	0.0039	0.00392	0.00396	0.0037	0.00401	0.00357	0.00375	0.00379	0.00389	0.00396	0.00357	0.00384	0.00403
560.528	0.000119506	-0.000121592	-0.00037336	0.000182449	-9.41827e-05	5.00291e-05	-0.000119556	-0.000164699	-0.000168465	-9.49206e-05	6.88859e-05	1.12063e-05	-0.000155257	7.59598e-05	-1.89397e-05	8.38586e-06	-0.000321293	0.000125829	-0.000164741	-1.79972e-05	-8.02479e-06	3.90968e-06	0.000399677	-0.000243487	-0.00012375	-4.13089e-05	-0.000255971	0.00395	0.00422	0.00381	0.00422	0.00408	0.00383	0.00407	0.00396	0.00391	0.004	0.00411	0.00427	0.00389	0.00429	0.00413	0.00376	0.00406	0.00388	0.0038	0.00391	0.00371	0.00406
561.704	-0.000298874	-0.000225484	0.000152067	-0.000305484	-7.21589e-05	0.00024046	-0.000169348	-0.000162936	-0.000119683	-0.00013221	0.000188552	-0.000216123	-0.000203259	-5.50517e-06	-0.000127569	-0.000290466	0.000102129	-0.000218823	-3.74977e-05	3.16253e-05	-0.000207954	-0.000154876	2.98009e-05	-0.000187412	6.86592e-05	1.06092e-05	3.81905e-05	0.00411	0.00442	0.00403	0.00455	0.00406	0.00384	0.00392	0.00398	0.00441	0.00424	0.00393	0.00414	0.00396	0.00422	0.00402	0.00383	0.00403	0.00422	0.00401	0.00381	0.00396	0.00342
562.881	-0.000127505	-4.03809e-05	-0.000202069	-0.000278926	-0.000396271	7.77787e-05	0.000110361	0.000201823	0.000131544	-1.95191e-05	-1.15199e-06	-8.4092e-06	-8.26769e-06	0.000244283	0.000110866	-0.000192727	6.43277e-05	-0.000242712	-0.000150736	-8.32818e-05	-1.12939e-05	-0.000144482	-6.08235e-08	-0.000478884	0.000114797	0.000235808	-8.09021e-05	0.00429	0.00464	0.00415	0.00434	0.00445	0.00437	0.00441	0.00451	0.00412	0.0042	0.00413	0.00394	0.00404	0.0043	0.00406	0.00424	0.00405	0.00416	0.00429	0.00386	0.00404	0.00397
564.058	-9.86689e-05	-7.87907e-05	-0.000525989	-2.9228e-05	-0.000305806	-0.000161705	0.00025149	-2.64883e-05	-0.000240358	-0.000336715	-3.71683e-06	-7.60607e-05	-0.000156217	-0.000263268	-3.37804e-05	-0.000246757	-0.000416547	-0.000307222	-0.000212078	-0.000222101	0.000155435	-0.000238136	0.000187525	-8.4416e-06	-0.00012825	1.76056e-05	7.12221e-05	0.00439	0.00482	0.00435	0.00471	0.0046	0.00429	0.0043	0.00412	0.00445	0.00437	0.0041	0.00402	0.00433	0.0044	0.00405	0.00419	0.0043	0.00436	0.00404	0.00405	0.00438	0.00427
565.236	0.000146931	-0.000233021	-0.000346687	-0.000200369	-0.000191577	-0.00016635	-0.000255677	5.63668e-05	-5.47185e-05	-0.000102079	-9.51058e-05	-0.000106197	0.000151544	-0.000295837	-0.000138411	-1.56573e-05	-0.000238651	-8.55494e-05	-0.000164401	0.000117185	-0.000119167	-1.26631e-05	0.000131152	0.000155544	-0.000289371	0.000377315	-0.000196816	0.00422	0.00445	0.00451	0.00465	0.00499	0.00411	0.00453	0.00438	0.0046	0.00476	0.00443	0.00408	0.0045	0.00436	0.00413	0.00404	0.00414	0.00446	0.0044	0.00397	0.00427	0.00414
566.413	-0.000277983	-0.000177759	-0.000363708	-8.89347e-05	-6.5344e-05	3.93055e-06	0.000263477	1.24945e-05	-1.22635e-05	-0.000513188	8.3384e-05	0.000108063	6.05614e-05	-5.32476e-05	1.62093e-07	5.87432e-05	-0.000150299	-0.000205699	-0.000157508	-0.000154915	-0.000320549	-2.91657e-06	4.9488e-05	-0.000434821	-0.000336494	-6.84324e-06	0.000400769	0.00472	0.00477	0.00437	0.00462	0.00483	0.00427	0.0048	0.00459	0.00466	0.00468	0.00439	0.00415	0.00408	0.00437	0.00403	0.00426	0.00413	0.00411	0.00431	0.00412	0.00417	0.00414
567.59	-2.19912e-05	-7.07721e-05	1.75384e-05	-0.000445167	-0.000231969	-0.000311685	0.000214759	0.000319323	0.00013027	-9.01666e-05	0.000179152	0.000329376	-2.93988e-05	-0.00030716	-0.000189588	-0.000163418	-0.000198301	-0.0002257	0.000155727	-0.000169349	-6.56985e-05	-0.000326202	0.00021579	-0.000506729	-0.000434363	-4.62681e-05	0.000168091	0.0043	0.00484	0.00437	0.00472	0.00474	0.00425	0.00464	0.00452	0.00465	0.00462	0.00444	0.00432	0.00433	0.00426	0.00425	0.00438	0.00447	0.00426	0.0045	0.00398	0.00425	0.00418
568.768	-0.000208011	-4.93534e-05	0.000190882	-0.000100363	-0.000315959	0.000141815	-1.96197e-05	0.000109439	-0.000132506	-0.000408722	-0.000366991	0.000179838	-0.000250999	-0.000115006	-0.000570651	-0.00027851	-9.08358e-05	-2.43463e-05	0.000119923	-6.62768e-06	2.21414e-05	0.000175954	0.000290746	0.00013772	-0.000296777	9.6088e-05	-0.000221665	0.00451	0.00474	0.00427	0.00457	0.00477	0.00444	0.00471	0.00477	0.00469	0.00486	0.00443	0.00447	0.00425	0.00442	0.00426	0.00446	0.00421	0.00455	0.00437	0.00425	0.00401	0.00414
569.946	0.000165177	-0.000230731	0.000297965	-0.000121005	-6.89216e-05	0.000141577	-0.000109065	-0.000149882	-0.000283533	-0.00030152	-0.000173826	0.000470387	-0.000442115	-0.000303053	-0.000268469	3.97352e-05	-0.000180085	-0.000130884	-7.52561e-05	3.52659e-05	0.000246776	-0.000177797	-0.000374886	0.000141359	-0.000305246	0.000215694	-0.000102287	0.00444	0.00526	0.00485	0.00457	0.00478	0.0043	0.00475	0.00445	0.00464	0.00486	0.00472	0.00457	0.00444	0.00446	0.00443	0.00463	0.0045	0.00457	0.00425	0.00436	0.00424	0.00438
571.124	0.000290556	-0.00024753	0.000118414	0.000178628	-0.000272537	-0.000180044	-0.000389138	-0.000139764	-0.000210391	-0.000126463	1.60776e-05	0.000308934	-0.00024216	-0.000206885	-3.96632e-05	0.00013468	0.000251204	-0.000357326	-0.000200619	7.86627e-05	4.20809e-05	3.1963e-05	-1.02527e-05	-0.000218261	-0.000256534	0.000304441	0.000246179	0.00436	0.00511	0.00485	0.00503	0.00473	0.00453	0.0044	0.00449	0.00479	0.00474	0.00434	0.00447	0.00427	0.00433	0.00444	0.00453	0.00448	0.00431	0.00432	0.00393	0.00421	0.00412
572.302	-0.000119327	5.76392e-05	-8.11049e-05	-8.21347e-05	-0.000294601	-3.43579e-05	-0.000166345	-1.1011e-06	-0.000101989	-0.000336956	-0.000143854	0.000190185	-9.26882e-06	-0.00028042	-0.00026408	-2.8508e-05	-0.000197024	-0.000255685	4.8578e-05	-0.000126711	-0.000315141	0.000101939	-0.000240097	-0.000271186	-0.000194955	-5.71233e-06	-4.95303e-05	0.00417	0.00524	0.00493	0.00472	0.0049	0.0047	0.00466	0.00505	0.00455	0.00478	0.00466	0.00443	0.00418	0.00484	0.00449	0.00453	0.00439	0.00434	0.00425	0.00382	0.00422	0.00407
573.48	-6.10232e-05	-0.000109712	-7.40502e-05	-6.01107e-05	4.63602e-05	-0.000278573	-0.00020234	-3.12318e-05	0.00010386	-0.000167968	0.000144059	-0.000103437	-9.35264e-05	-0.000419648	0.000157713	9.99979e-05	0.000117135	-0.00036759	-0.000149356	-0.000106474	0.000252107	-0.000113734	5.47715e-05	-1.36936e-05	-0.000237584	-0.000121914	0.000135212	0.00437	0.00523	0.00466	0.00501	0.00483	0.00453	0.00466	0.00466	0.00479	0.00494	0.00444	0.00436	0.00423	0.00468	0.00433	0.00428	0.00442	0.00445	0.00433	0.00411	0.00431	0.00394
574.658	-0.000402039	-0.000158236	-6.06864e-06	-0.000175999	-0.000309027	-9.92914e-05	-0.000122748	-0.000243898	-0.000319076	-1.20756e-05	-7.73154e-05	-7.87204e-05	-0.000164094	-0.000346922	-0.000100159	3.99027e-05	-0.000176991	-0.000249452	-0.000192896	7.53381e-05	-0.000310066	-0.000226977	-9.11442e-05	-0.000176419	-0.000567551	3.06278e-05	-1.17443e-05	0.00407	0.00501	0.00478	0.00522	0.00494	0.00447	0.00471	0.00481	0.00465	0.00464	0.00455	0.00456	0.00439	0.00477	0.00419	0.00414	0.00442	0.00421	0.00443	0.00403	0.00429	0.00418
575.837	-0.000463731	-0.000311561	-0.000362571	-0.000282746	-0.000368135	-0.000303629	0.000154722	-0.000332773	4.724e-05	-0.000264262	-7.05447e-05	-3.33155e-05	-0.000378387	-5.00602e-05	-0.000338759	3.7119e-05	-0.000288414	-0.000295583	-0.000454074	-7.49809e-05	0.000112601	-3.99909e-05	4.47934e-06	-0.000143354	-0.00044217	0.000175816	-5.13867e-05	0.00413	0.00467	0.00477	0.00484	0.00493	0.00446	0.00476	0.00495	0.00454	0.00468	0.00425	0.0046	0.00412	0.00432	0.00411	0.00423	0.0042	0.00443	0.00437	0.00414	0.00416	0.004
577.015	-0.000316753	-0.000492321	-0.000182264	-0.000446753	-0.000325799	-0.00016693	6.30603e-05	-0.000195738	-0.000262597	-0.000424859	6.26244e-05	-6.76367e-05	-0.000362219	-0.000532148	-0.000487702	-0.000180191	-0.000187722	-0.000206544	-0.000369257	-0.000218946	-4.38346e-05	-0.000232867	-0.000307017	-7.2681e-05	-0.000252981	0.000122241	-8.0663e-05	0.0041	0.00489	0.0047	0.00496	0.00504	0.00428	0.00489	0.00471	0.00445	0.00464	0.00438	0.00434	0.00427	0.00474	0.00411	0.00425	0.00429	0.00413	0.00403	0.00389	0.00411	0.00402
578.194	-0.000253425	-0.000557728	-0.00047664	-0.000309851	-0.000463467	-0.000184225	0.000162733	-5.58495e-05	-0.000489398	-0.000429484	-0.000188339	-0.000143357	-0.000118389	-0.00079372	5.60373e-06	-0.000409737	-0.000431348	-0.000522794	-0.000344743	-0.000289898	-0.000177221	-0.000369784	4.74961e-05	-0.000257541	-0.000446482	-0.000312049	-0.000217488	0.00399	0.0052	0.00464	0.00474	0.00491	0.00407	0.00478	0.00477	0.00487	0.00448	0.00423	0.00431	0.00429	0.00436	0.00415	0.00421	0.0041	0.00435	0.00451	0.00398	0.00402	0.00408
579.373	-0.000564288	-0.000561296	-0.000341995	-0.000371009	-0.000281686	-0.000231475	-1.71915e-05	-0.000603065	-0.00010039	-0.000410511	-0.000401756	-0.000421542	-0.000483772	-0.000322701	-0.000617289	-0.000237258	-0.000548533	-0.000600771	-0.000168643	5.86159e-05	-0.000305754	-0.000548361	-0.000179067	-0.000581158	-0.000636424	-0.000119058	-0.000410154	0.0043	0.00496	0.0048	0.00458	0.00497	0.00433	0.0046	0.00491	0.00464	0.00472	0.00442	0.00436	0.00422	0.0044	0.00411	0.00404	0.0042	0.00421	0.00404	0.00397	0.00391	0.0042
580.552	-0.000670803	-0.000581722	-0.000589925	-0.000584687	-0.000159936	-0.000635148	-0.000334519	-0.000773522	-0.000640392	-0.000325501	-0.000463943	2.051e-05	-0.000746314	-0.000289006	-0.00088374	-0.000265177	-0.000495081	-0.000450398	-0.000172073	-0.000445557	-0.000268945	-0.000691557	-0.000192481	-0.000493807	-0.000208464	-0.000465475	-0.000115169	0.00413	0.00518	0.0047	0.00477	0.00512	0.0047	0.00447	0.00461	0.00478	0.00455	0.00432	0.00408	0.00441	0.00426	0.00394	0.00385	0.00408	0.00408	0.00374	0.00376	0.00382	0.00361
581.731	-0.000379204	-0.00113	-0.000841515	-0.000774052	-0.00081415	-0.000673816	-0.000680564	-0.000486822	-0.000666804	-0.000488678	-0.000460561	-0.000515973	-0.00046207	-0.000838154	-0.000748227	-0.000415877	-0.000617785	-0.000768562	-0.000239542	-0.000785717	-0.000810899	-0.000292296	-0.000339572	-0.000665152	-0.000196636	-0.00046705	-0.000316831	0.00384	0.00504	0.00443	0.00467	0.00501	0.00429	0.00442	0.00461	0.00491	0.0044	0.00426	0.00416	0.0041	0.00416	0.00361	0.00384	0.00391	0.00426	0.0039	0.00369	0.00393	0.00395
582.91	-0.000654237	-0.000919483	-0.000963847	-0.00102	-0.00096367	-0.000749893	-0.000637891	-0.000897215	-0.000834353	-0.000838487	-0.00104	-0.000666839	-0.000796076	-0.000725439	-0.000973322	-0.000489205	-0.000815077	-0.000943736	-0.000991249	-0.000468928	-0.00109	-0.000764592	-0.000487609	-0.000486719	-0.000753568	-0.000675523	-0.000733887	0.00371	0.00489	0.0046	0.0048	0.00488	0.00433	0.00429	0.00451	0.00429	0.00455	0.00445	0.00391	0.00425	0.00375	0.00374	0.00325	0.00361	0.00394	0.00349	0.00341	0.0038	0.0034
584.09	-0.00115	-0.00109	-0.00124	-0.000871503	-0.000992916	-0.00109	-0.000782092	-0.000787459	-0.001	-0.000981688	-0.00073297	-0.000879259	-0.000693118	-0.000947866	-0.000866499	-0.000701342	-0.00102	-0.00111	-0.00107	-0.000719476	-0.000912617	-0.000854975	-0.000820276	-0.000788903	-0.00102	-0.000418939	-0.000748819	0.00346	0.00518	0.00459	0.00455	0.00468	0.00426	0.00433	0.00434	0.00441	0.00448	0.004	0.00353	0.00371	0.00364	0.00348	0.00323	0.00352	0.00353	0.00323	0.00324	0.00356	0.00357
585.269	-0.00108	-0.0013	-0.00116	-0.001	-0.00108	-0.00126	-0.000842508	-0.000717324	-0.00104	-0.00116	-0.00105	-0.000662568	-0.000995586	-0.00104	-0.00122	-0.00124	-0.001	-0.000760925	-0.00125	-0.00117	-0.00146	-0.00118	-0.000813803	-0.000887371	-0.00117	-0.00111	-0.000890259	0.00369	0.00478	0.0044	0.00448	0.00473	0.00425	0.00407	0.00428	0.00401	0.00421	0.0038	0.00325	0.00364	0.00346	0.00334	0.00292	0.00298	0.00317	0.00301	0.00309	0.00317	0.00336
586.449	-0.00157	-0.00163	-0.00148	-0.00127	-0.00166	-0.00143	-0.00111	-0.00125	-0.00168	-0.00104	-0.00115	-0.00132	-0.00171	-0.00127	-0.00128	-0.00148	-0.00143	-0.00132	-0.00122	-0.000976925	-0.00134	-0.00126	-0.00121	-0.00141	-0.00145	-0.00109	-0.0011	0.00334	0.0048	0.00427	0.00424	0.00473	0.00392	0.00416	0.0043	0.00402	0.00392	0.00369	0.00337	0.00329	0.00343	0.00329	0.00326	0.00297	0.00261	0.0026	0.00286	0.00306	0.00335
587.629	-0.00164	-0.00192	-0.00171	-0.00167	-0.00141	-0.00131	-0.00139	-0.00147	-0.00169	-0.00153	-0.00152	-0.00149	-0.00183	-0.00179	-0.00163	-0.0018	-0.0014	-0.00142	-0.00191	-0.00182	-0.00162	-0.00148	-0.00142	-0.0015	-0.00148	-0.00132	-0.00152	0.00316	0.0044	0.00437	0.00411	0.00452	0.00353	0.00432	0.00393	0.00354	0.00356	0.00362	0.0032	0.00331	0.00311	0.00295	0.00247	0.00293	0.00251	0.00233	0.00236	0.00275	0.00305
588.809	-0.0022	-0.00227	-0.00216	-0.00219	-0.00176	-0.00202	-0.00202	-0.0017	-0.00173	-0.00157	-0.00155	-0.00196	-0.00186	-0.00171	-0.00193	-0.00166	-0.00185	-0.00171	-0.00205	-0.00196	-0.00181	-0.00157	-0.00159	-0.00174	-0.00176	-0.00178	-0.00173	0.00309	0.00428	0.00397	0.00366	0.00417	0.00359	0.00376	0.00347	0.00302	0.00349	0.00345	0.0031	0.00297	0.0027	0.00266	0.00233	0.00263	0.00233	0.00203	0.00218	0.00233	0.00296
589.989	-0.00252	-0.00262	-0.00253	-0.00236	-0.00226	-0.002	-0.00213	-0.00189	-0.00213	-0.00219	-0.00204	-0.00202	-0.00206	-0.00208	-0.00259	-0.00222	-0.0022	-0.00231	-0.00213	-0.00238	-0.00216	-0.00218	-0.00198	-0.00252	-0.00218	-0.0021	-0.00195	0.0029	0.00416	0.00374	0.0034	0.00375	0.00369	0.00395	0.00333	0.00287	0.00319	0.00298	0.00239	0.00287	0.00254	0.00233	0.00177	0.00156	0.00173	0.00173	0.00133	0.00231	0.00255
591.169	-0.00278	-0.00276	-0.003	-0.00284	-0.00288	-0.00241	-0.00246	-0.00229	-0.0024	-0.00251	-0.00223	-0.00229	-0.00273	-0.0025	-0.00276	-0.00267	-0.00238	-0.00251	-0.00251	-0.00278	-0.00232	-0.00258	-0.00218	-0.00252	-0.00252	-0.00241	-0.0022	0.00295	0.00388	0.00352	0.00331	0.00379	0.00325	0.00372	0.00305	0.00255	0.00297	0.00291	0.00225	0.00255	0.002	0.00206	0.00136	0.00132	0.00156	0.00132	0.00108	0.00145	0.0018
592.349	-0.00338	-0.00355	-0.00313	-0.003	-0.00297	-0.00303	-0.00247	-0.0026	-0.00322	-0.003	-0.00321	-0.00286	-0.00318	-0.00262	-0.00307	-0.003	-0.0026	-0.00291	-0.00298	-0.00315	-0.00286	-0.00307	-0.0029	-0.00265	-0.00266	-0.0027	-0.00315	0.00237	0.00352	0.00322	0.00317	0.00335	0.00313	0.00303	0.00261	0.00191	0.00298	0.0024	0.00186	0.00228	0.00175	0.00143	0.0011	0.000539065	0.000708269	0.000662737	0.000147135	0.00128	0.00156
593.53	-0.00348	-0.00384	-0.00349	-0.00374	-0.00335	-0.00329	-0.00299	-0.00303	-0.00351	-0.00324	-0.00362	-0.00338	-0.00328	-0.00332	-0.00333	-0.00312	-0.003	-0.00299	-0.00347	-0.00325	-0.00334	-0.00348	-0.00345	-0.00353	-0.0035	-0.00298	-0.00302	0.00212	0.00326	0.00295	0.00275	0.00313	0.00275	0.00289	0.00176	0.00148	0.00221	0.00201	0.00168	0.0012	0.00112	0.00118	0.001	0.000177962	0.000347223	1.5972e-05	-0.000156031	0.00033193	0.000926096
594.71	-0.00407	-0.00441	-0.00398	-0.00414	-0.0042	-0.00399	-0.00403	-0.00367	-0.00426	-0.00369	-0.00398	-0.00371	-0.00343	-0.00379	-0.0038	-0.00377	-0.00356	-0.00363	-0.00405	-0.00377	-0.00352	-0.00377	-0.00369	-0.00376	-0.00378	-0.00315	-0.00405	0.00207	0.00279	0.00263	0.00245	0.00242	0.00255	0.00264	0.00174	0.000808472	0.00147	0.00119	0.000932268	0.00104	0.000739569	0.000724601	-9.74305e-05	-0.000551494	-0.000334725	-0.000277534	-0.00111	-0.000892092	0.000495391
595.891	-0.00418	-0.00475	-0.00459	-0.00477	-0.00428	-0.00423	-0.00413	-0.00407	-0.00446	-0.00422	-0.00412	-0.00398	-0.00395	-0.00403	-0.0045	-0.00444	-0.00392	-0.00394	-0.00412	-0.00443	-0.00401	-0.0046	-0.00389	-0.00397	-0.00414	-0.00366	-0.004	0.00184	0.00189	0.00218	0.00186	0.00207	0.00175	0.00178	0.0014	0.00012359	0.000702836	0.000453325	5.88949e-05	0.000413379	0.000188927	0.00027206	-0.000172687	-0.000729069	-0.00142	-0.00131	-0.0017	-0.00154	-0.000242855
597.072	-0.00497	-0.00525	-0.00474	-0.0049	-0.0052	-0.00439	-0.00461	-0.00442	-0.00545	-0.00457	-0.00477	-0.00443	-0.00479	-0.00441	-0.00486	-0.00446	-0.00427	-0.00444	-0.00448	-0.00503	-0.00447	-0.00469	-0.00418	-0.00483	-0.00467	-0.00384	-0.00454	0.00149	0.00168	0.00174	0.00151	0.00173	0.00155	0.00146	0.000900895	-0.000565357	0.000154011	0.000266117	-0.000306261	0.000109248	-0.000171241	-0.000219903	-0.000903726	-0.00151	-0.00208	-0.00213	-0.0027	-0.00239	-0.00113
598.253	-0.00506	-0.00585	-0.00536	-0.00537	-0.00526	-0.00482	-0.00471	-0.00457	-0.00562	-0.00552	-0.00525	-0.00499	-0.00501	-0.00504	-0.005	-0.00576	-0.00449	-0.00476	-0.00502	-0.00475	-0.00483	-0.00527	-0.0049	-0.0053	-0.00497	-0.0047	-0.00509	0.00067037	0.0011	0.00126	0.000876997	0.00112	0.00111	0.00129	0.000357447	-0.00104	-0.000356472	-0.000460669	-0.0012	-0.000505195	-0.000773888	-0.000848154	-0.00133	-0.00237	-0.00255	-0.00288	-0.004	-0.00357	-0.00171
599.434	-0.00577	-0.00628	-0.00603	-0.00619	-0.00634	-0.00504	-0.0051	-0.0052	-0.00604	-0.00591	-0.00632	-0.0054	-0.00569	-0.00555	-0.00604	-0.00597	-0.00495	-0.00525	-0.00522	-0.00571	-0.00556	-0.00619	-0.00503	-0.00567	-0.00571	-0.0052	-0.00564	0.00019867	0.00084155	0.00125	0.000713864	0.000357305	0.000515736	0.000723739	-0.000579857	-0.0019	-0.00119	-0.000995012	-0.00196	-0.00095882	-0.00122	-0.00124	-0.00188	-0.00302	-0.00363	-0.00375	-0.00499	-0.00451	-0.0028
600.615	-0.00646	-0.00681	-0.00653	-0.00691	-0.00659	-0.00601	-0.00598	-0.00559	-0.00652	-0.00632	-0.00673	-0.00608	-0.00644	-0.00597	-0.00667	-0.00655	-0.00576	-0.00572	-0.00582	-0.00626	-0.00577	-0.00605	-0.00573	-0.00633	-0.00588	-0.00598	-0.00554	-8.0351e-05	0.000566675	0.000589929	0.000295144	3.89041e-05	-0.000605806	-0.000427425	-0.000983559	-0.00292	-0.00252	-0.00193	-0.00275	-0.00188	-0.00201	-0.00189	-0.00231	-0.00377	-0.00435	-0.00474	-0.00619	-0.00597	-0.00375
[truncated: 144 more columns]

## Sheet: Figure 3e
R-1UCM/AuNR653		R-1UCM
Wavelength/nm	DA/mOD	Wavelength/nm	DA/mOD
307.23	NaN	307.23	NaN
308.377	NaN	308.377	NaN
309.525	NaN	309.525	NaN
310.672	NaN	310.672	NaN
311.82	NaN	311.82	NaN
312.967	NaN	312.967	NaN
314.115	NaN	314.115	NaN
315.263	NaN	315.263	NaN
316.411	NaN	316.411	NaN
317.559	NaN	317.559	NaN
318.708	NaN	318.708	NaN
319.856	NaN	319.856	NaN
321.005	NaN	321.005	NaN
322.154	NaN	322.154	NaN
323.303	NaN	323.303	NaN
324.452	NaN	324.452	NaN
325.601	0.00883	325.601	0.01259
326.75	0.00276	326.75	-0.00448
327.9	0.00745	327.9	-0.00446
329.049	0.00936	329.049	-0.00629
330.199	0.0029	330.199	-0.00374
331.349	0.00476	331.349	0.00123
332.499	0.00207	332.499	-0.0028
333.649	-0.000430806	333.649	-0.000814727
334.799	0.000151956	334.799	0.000868214
335.95	0.00441	335.95	-0.000910051
337.1	0.00271	337.1	-0.000878451
338.251	0.00137	338.251	-0.000631186
339.402	0.00271	339.402	-0.00111
340.553	0.00157	340.553	0.000496701
341.704	-0.000254397	341.704	-0.000236565
342.855	0.00104	342.855	-0.000150007
344.007	0.00147	344.007	-0.000446764
345.158	0.0011	345.158	-0.000190041
346.31	0.00155	346.31	-5.88695e-06
347.462	0.00104	347.462	0.000421434
348.613	0.000787918	348.613	5.65302e-05
349.766	0.000883839	349.766	-0.00102
350.918	0.000471025	350.918	-0.000392359
352.07	0.000183681	352.07	-0.00035718
353.223	0.000464315	353.223	-0.000467703
354.375	0.000684744	354.375	-0.000656971
355.528	0.00141	355.528	-0.000511819
356.681	0.00139	356.681	-0.000713219
357.834	0.000907391	357.834	-1.47085e-05
358.987	0.000935811	358.987	-0.000200997
360.14	0.00109	360.14	-0.000133871
361.294	0.00128	361.294	0.000378661
362.447	0.000572266	362.447	0.000541326
363.601	0.000514252	363.601	-0.000327753
364.755	0.000840929	364.755	-0.0001436
365.909	0.000741017	365.909	1.74073e-05
367.063	0.000363329	367.063	0.000310058
368.217	0.000677673	368.217	-0.000153713
369.371	0.00103	369.371	-0.000123221
370.526	0.00129	370.526	0.000197574
371.68	0.00121	371.68	-1.80138e-05
372.835	0.00105	372.835	0.000447346
373.99	0.00104	373.99	8.73844e-05
375.145	0.00136	375.145	0.000257214
376.3	0.000701692	376.3	0.000139762
377.456	0.000745699	377.456	0.000121708
378.611	0.000782749	378.611	0.000108979
379.767	0.000920996	379.767	0.000156553
380.922	0.000947184	380.922	2.0313e-06
382.078	0.00131	382.078	0.000462519
383.234	0.000941723	383.234	0.000368122
384.39	0.000821175	384.39	0.00030956
385.547	0.0008913	385.547	-0.000171271
386.703	0.000608101	386.703	0.00026136
387.86	0.000855962	387.86	0.000135456
389.016	0.000413204	389.016	-0.000100914
390.173	0.000698859	390.173	0.000194857
391.33	0.000433106	391.33	0.000246393
392.487	0.000941237	392.487	-0.000104461
393.644	0.00109	393.644	0.000107956
394.802	0.000946962	394.802	0.00015831
395.959	0.00111	395.959	9.16285e-05
397.117	0.00056015	397.117	0.000321792
398.275	0.00034236	398.275	0.000230806
399.433	0.000622411	399.433	-0.000316024
400.591	0.000566949	400.591	1.42611e-05
401.749	0.000644947	401.749	0.00036382
402.907	0.000856846	402.907	-0.000211842
404.066	0.00093587	404.066	-5.38419e-07
405.224	0.000369903	405.224	-0.000196543
406.383	0.000473388	406.383	-0.00030532
407.542	0.000390106	407.542	3.38702e-05
408.701	0.000355862	408.701	3.26479e-05
409.86	0.000282454	409.86	-6.85972e-05
411.019	-0.000190949	411.019	-0.000203328
412.178	-0.000129588	412.178	-0.000583592
413.338	-8.31316e-05	413.338	-0.000282815
414.498	-0.00042426	414.498	-0.000632846
415.658	-0.000365364	415.658	-0.000771068
416.817	-0.000710064	416.817	-0.000802619
417.978	-0.000594101	417.978	-0.000785756
419.138	-0.000644189	419.138	-0.000904956
420.298	-0.00106	420.298	-0.00125
421.459	-0.000822512	421.459	-0.000805126
422.619	-0.00128	422.619	-0.00109
423.78	-0.00123	423.78	-0.000894647
424.941	-0.00107	424.941	-0.00106
426.102	-0.00112	426.102	-0.00142
427.263	-0.00158	427.263	-0.00134
428.424	-0.00114	428.424	-0.00125
429.586	-0.00162	429.586	-0.0015
430.747	-0.00144	430.747	-0.00164
431.909	-0.00149	431.909	-0.00179
433.071	-0.00199	433.071	-0.00201
434.233	-0.00217	434.233	-0.00227
435.395	-0.0025	435.395	-0.00256
436.557	-0.00274	436.557	-0.00257
437.72	-0.00323	437.72	-0.00308
438.882	-0.00345	438.882	-0.00322
440.045	-0.00412	440.045	-0.00358
441.208	-0.00435	441.208	-0.00362
442.371	-0.00501	442.371	-0.00366
443.534	-0.00546	443.534	-0.00384
444.697	-0.00525	444.697	-0.00409
445.86	-0.00584	445.86	-0.00434
447.024	-0.00586	447.024	-0.00409
448.187	-0.00583	448.187	-0.004
449.351	-0.0057	449.351	-0.00381
450.515	-0.00524	450.515	-0.00368
451.679	-0.00529	451.679	-0.00349
452.843	-0.00457	452.843	-0.00303
454.007	-0.00438	454.007	-0.00286
455.172	-0.00402	455.172	-0.0028
456.336	-0.00337	456.336	-0.00259
457.501	-0.00303	457.501	-0.00271
458.666	-0.00259	458.666	-0.00218
459.831	-0.00219	459.831	-0.00208
460.996	-0.00153	460.996	-0.00177
462.161	-0.00112	462.161	-0.00128
463.327	-0.000712238	463.327	-0.00132
464.492	-0.00013216	464.492	-0.00117
465.658	8.376e-06	465.658	-0.000767358
466.824	0.000356072	466.824	-0.00046641
467.99	0.000573891	467.99	-0.000342951
469.156	0.000836958	469.156	-0.000592277
470.322	0.0011	470.322	-0.000339946
471.488	0.00136	471.488	-0.000342326
472.655	0.00184	472.655	-0.000195264
473.821	0.00196	473.821	9.17314e-05
474.988	0.00226	474.988	0.000166832
476.155	0.00247	476.155	0.000517846
477.322	0.00249	477.322	0.000480983
478.489	0.00298	478.489	0.000480663
479.656	0.00302	479.656	0.000653498
480.824	0.00335	480.824	0.000628784
481.991	0.0033	481.991	0.000536708
483.159	0.00346	483.159	0.000722648
484.327	0.00366	484.327	0.000929459
485.495	0.0037	485.495	0.00105
486.663	0.00383	486.663	0.00102
487.831	0.0038	487.831	0.000949712
489	0.0039	489	0.00117
490.168	0.00374	490.168	0.000975566
491.337	0.00395	491.337	0.00115
492.505	0.00393	492.505	0.00105
493.674	0.00401	493.674	0.0011
494.843	0.00367	494.843	0.00138
496.013	0.00382	496.013	0.00124
497.182	0.00394	497.182	0.00139
498.351	0.00352	498.351	0.00164
499.521	0.00353	499.521	0.00162
500.691	0.00321	500.691	0.00137
501.861	0.0031	501.861	0.00151
503.031	0.00323	503.031	0.00159
504.201	0.00269	504.201	0.00167
505.371	0.00261	505.371	0.00194
506.541	0.00267	506.541	0.00202
507.712	0.00286	507.712	0.00163
508.883	0.00254	508.883	0.00165
510.054	0.00233	510.054	0.00137
511.225	0.0022	511.225	0.00142
512.396	0.00231	512.396	0.00121
513.567	0.00213	513.567	0.00129
514.738	0.00191	514.738	0.00161
515.91	0.00169	515.91	0.00146
517.081	0.00132	517.081	0.00121
518.253	0.00147	518.253	0.00157
519.425	0.00147	519.425	0.00164
520.597	0.00157	520.597	0.00167
521.769	0.00118	521.769	0.00145
522.942	0.00128	522.942	0.00126
524.114	0.00143	524.114	0.00136
525.287	0.00104	525.287	0.0016
526.459	0.00124	526.459	0.00129
527.632	0.00123	527.632	0.00143
528.805	0.00112	528.805	0.00173
529.978	0.00119	529.978	0.00135
531.152	0.00105	531.152	0.00125
532.325	0.00153	532.325	0.00113
533.499	0.00153	533.499	0.00125
534.672	0.00191	534.672	0.00131
535.846	0.0017	535.846	0.00104
537.02	0.00193	537.02	0.00111
538.194	0.0019	538.194	0.00109
539.368	0.00215	539.368	0.000990573
540.543	0.00212	540.543	0.00106
541.717	0.00234	541.717	0.00109
542.892	0.00237	542.892	0.00132
544.067	0.00242	544.067	0.00132
545.241	0.00237	545.241	0.000965179
546.417	0.00236	546.417	0.000971315
547.592	0.00303	547.592	0.000879263
548.767	0.00297	548.767	0.00129
549.942	0.00313	549.942	0.00118
551.118	0.00348	551.118	0.00145
552.294	0.0034	552.294	0.00119
553.47	0.0038	553.47	0.0011
554.646	0.00374	554.646	0.00111
555.822	0.00367	555.822	0.00104
556.998	0.00418	556.998	0.00124
558.174	0.0042	558.174	0.00107
559.351	0.00429	559.351	0.00116
560.528	0.00422	560.528	0.000900854
561.704	0.00442	561.704	0.0012
562.881	0.00464	562.881	0.00106
564.058	0.00482	564.058	0.00124
565.236	0.00445	565.236	0.00133
566.413	0.00477	566.413	0.000988513
567.59	0.00484	567.59	0.000984773
568.768	0.00474	568.768	0.00106
569.946	0.00526	569.946	0.000786125
571.124	0.00511	571.124	0.000987895
572.302	0.00524	572.302	0.00121
573.48	0.00523	573.48	0.001
574.658	0.00501	574.658	0.000935888
575.837	0.00467	575.837	0.00116
577.015	0.00489	577.015	0.000933914
578.194	0.0052	578.194	0.000641752
579.373	0.00496	579.373	0.00060889
580.552	0.00518	580.552	0.000820585
581.731	0.00504	581.731	0.000771896
582.91	0.00489	582.91	0.000737618
584.09	0.00518	584.09	0.000419939
585.269	0.00478	585.269	0.000405181
586.449	0.0048	586.449	0.000348827
587.629	0.0044	587.629	-1.51247e-05
588.809	0.00428	588.809	0.000180281
589.989	0.00416	589.989	0.000242661
591.169	0.00388	591.169	3.09962e-05
592.349	0.00352	592.349	-0.000171985
593.53	0.00326	593.53	-0.000302254
594.71	0.00279	594.71	0.000197712
595.891	0.00189	595.891	0.000187708
597.072	0.00168	597.072	-8.61713e-05
598.253	0.0011	598.253	-0.000610161
599.434	0.00084155	599.434	-0.000668802
600.615	0.000566675	600.615	-0.000796805
601.797	2.21612e-06	601.797	-0.000653597
602.978	-0.00075949	602.978	-0.00111
604.16	-0.00122	604.16	-0.00122
605.342	-0.00222	605.342	-0.00114
606.524	-0.00289	606.524	-0.00121
607.706	-0.00367	607.706	-0.00147
608.888	-0.0038	608.888	-0.00155
610.071	-0.00417	610.071	-0.00157
611.253	-0.00442	611.253	-0.00164
612.436	-0.00496	612.436	-0.00189
613.619	-0.00555	613.619	-0.00206
614.802	-0.00621	614.802	-0.00232
615.985	-0.00744	615.985	-0.00258
617.168	-0.00806	617.168	-0.00258
618.351	-0.00923	618.351	-0.00377
619.535	-0.0099	619.535	-0.00333
620.718	-0.01058	620.718	-0.00414
621.902	-0.01225	621.902	-0.00421
623.086	-0.01245	623.086	-0.00454
624.27	-0.01311	624.27	-0.00494
625.454	-0.014	625.454	-0.00615
626.638	-0.01381	626.638	-0.00607
627.823	-0.01361	627.823	-0.00618
629.007	-0.01361	629.007	-0.00645
630.192	-0.0139	630.192	-0.00674
631.377	-0.01484	631.377	-0.00764
632.562	-0.01485	632.562	-0.008
633.747	-0.01469	633.747	-0.00758
634.932	-0.01476	634.932	-0.00742
636.117	-0.01476	636.117	-0.00707
637.303	-0.01463	637.303	-0.00678
638.489	-0.01368	638.489	-0.0059
639.674	-0.01316	639.674	-0.00462
640.86	-0.01227	640.86	-0.00445
642.046	-0.01268	642.046	-0.00457
643.233	-0.01231	643.233	-0.0043
644.419	-0.01078	644.419	-0.00353
645.605	-0.01068	645.605	-0.00289
646.792	-0.01019	646.792	-0.00314
647.979	-0.01084	647.979	-0.00234
649.166	-0.01065	649.166	-0.0023
650.353	-0.0101	650.353	-0.00116
651.54	-0.0096	651.54	-0.000663466
652.727	-0.00954	652.727	-0.0018
653.914	-0.00899	653.914	-0.00125
655.102	-0.01022	655.102	-0.00129
656.29	-0.00926	656.29	-0.00122
657.477	-0.00942	657.477	-0.00256
658.665	-0.00963	658.665	-0.000102337
659.854	-0.0094	659.854	0.0011
661.042	-0.00731	661.042	-0.00121
662.23	-0.00871	662.23	-0.00037619
663.419	-0.00745	663.419	-0.000394954
664.607	-0.00803	664.607	0.000304218
665.796	-0.00785	665.796	-0.0013
666.985	-0.00784	666.985	-0.000821466
668.174	-0.00946	668.174	-0.00179
669.363	-0.00739	669.363	-0.000102004
670.553	-0.00832	670.553	3.43736e-05
671.742	-0.00754	671.742	-0.00126
672.932	-0.00739	672.932	-0.0018
674.121	-0.00632	674.121	-0.000211698
675.311	-0.00587	675.311	-0.0014
676.501	-0.00689	676.501	-0.000556412
677.691	-0.00488	677.691	-0.00114
678.882	-0.00554	678.882	-0.000264626
680.072	-0.00454	680.072	-0.00166
681.262	-0.00649	681.262	-0.00149
682.453	-0.00335	682.453	-0.000235056
683.644	-0.00517	683.644	-0.00191
684.835	-0.00323	684.835	0.0025
686.026	-0.00553	686.026	-0.000437987
687.217	-0.00476	687.217	-0.000238316
688.409	-0.00303	688.409	0.00119
689.6	-0.00304	689.6	4.08743e-05
690.792	-0.00326	690.792	0.000609637
691.984	-0.00326	691.984	-0.00124
693.175	-0.00165	693.175	0.000110064
694.367	-0.00111	694.367	0.00017732
695.56	-0.000302194	695.56	0.000619425
696.752	-0.00231	696.752	0.000311828
697.944	-0.00235	697.944	-0.000297359
699.137	-0.00144	699.137	-0.00071532
700.33	-0.00119	700.33	-0.00264
701.523	-0.00179	701.523	0.00103
702.716	-0.00285	702.716	-0.0001609
703.909	-0.000231988	703.909	-0.00152
705.102	-0.00326	705.102	-0.000735726
706.295	-0.000877619	706.295	1.17045e-05
707.489	0.00029939	707.489	0.000835256
708.683	-0.000575879	708.683	-0.00064663
709.876	0.000699834	709.876	-0.0021
711.07	0.00173	711.07	-0.000984082
712.264	-0.000201179	712.264	0.00118
713.459	-0.00156	713.459	-0.00103
714.653	-0.00243	714.653	4.84818e-05
715.847	-1.78604e-05	715.847	-0.000148076
717.042	0.000851431	717.042	-0.0011
718.237	-0.000340661	718.237	-0.00207
719.432	-0.00123	719.432	-0.000256094
720.627	0.000282338	720.627	0.00271
721.822	0.00175	721.822	0.00142
723.017	0.00152	723.017	0.00226
724.213	0.00193	724.213	0.00213
725.408	-0.00157	725.408	0.00112
726.604	0.00237	726.604	0.000828381
727.8	0.00159	727.8	0.000244118
728.996	0.00318	728.996	0.000155479
730.192	0.00261	730.192	0.00116
731.388	0.00326	731.388	0.00283
732.585	0.00127	732.585	3.79695e-05
733.781	0.00136	733.781	0.00219
734.978	0.00271	734.978	-0.000832189
736.175	0.00285	736.175	0.000493483
737.371	0.00241	737.371	-0.00119
738.569	0.00287	738.569	0.00133
739.766	0.00115	739.766	-0.00224
740.963	-0.000225097	740.963	-0.00136
742.161	0.00475	742.161	0.000133737
743.358	0.00583	743.358	0.000123394
744.556	0.000722334	744.556	-0.00156
745.754	0.00237	745.754	0.00477
746.952	0.00444	746.952	0.00111
748.15	-0.00129	748.15	0.00128
749.348	-0.000791612	749.348	0.000975584
750.547	0.00112	750.547	0.00359
751.745	-0.00166	751.745	0.00139
752.944	-0.000788709	752.944	0.000124817
754.143	-0.00166	754.143	0.00067448
755.342	-0.00237	755.342	0.000618271
756.541	-0.00193	756.541	0.000623926
757.74	-0.000856767	757.74	-0.00232
758.94	-0.000706536	758.94	-0.0018
760.139	-0.00469	760.139	-0.00595
761.339	-0.00213	761.339	-0.00588
762.539	-0.00182	762.539	-0.00779
763.738	-0.00176	763.738	-0.00383
764.938	-0.00264	764.938	-0.00259
766.139	-0.000186576	766.139	-0.00203
767.339	0.000257984	767.339	0.00154
768.539	0.000751739	768.539	0.000988465
769.74	0.00368	769.74	0.00126
770.941	0.00199	770.941	0.00263
772.142	0.00247	772.142	0.00276
773.343	0.000708343	773.343	0.0036
774.544	0.00217	774.544	0.00227
775.745	-0.000762058	775.745	-0.000885218
776.947	0.00149	776.947	0.00321
778.148	0.00104	778.148	0.000988082
779.35	0.00332	779.35	-6.72756e-05
780.552	-0.0018	780.552	-5.79035e-05
781.754	0.00197	781.754	0.000633093
782.956	0.0013	782.956	-0.00139
784.158	0.00356	784.158	0.00111
785.36	0.000836855	785.36	0.000470496
786.563	0.00285	786.563	-0.000737741
787.766	0.00363	787.766	-0.00337
788.968	0.000293656	788.968	-0.00332
790.171	-8.13235e-05	790.171	0.00102
791.374	0.000161515	791.374	0.00259
792.577	0.00109	792.577	0.004
793.781	-0.00394	793.781	-0.00271
794.984	-0.00159	794.984	-0.00495
796.188	0.00149	796.188	-0.000867335
797.392	0.00408	797.392	-0.00118
798.595	-0.00045268	798.595	0.001
799.799	-0.00155	799.799	0.00143
801.004	-0.000159103	801.004	0.00106
802.208	0.00688	802.208	0.00236
803.412	0.00695	803.412	0.000401578
804.617	0.00569	804.617	-0.00238
805.822	0.000152449	805.822	0.000688282
807.026	0.00325	807.026	0.00059155
808.231	0.00348	808.231	-0.00333
809.436	0.00346	809.436	0.00548
810.642	0.00445	810.642	-0.0027
811.847	0.000371156	811.847	0.00207
813.053	0.0074	813.053	0.0058
814.258	-0.000110168	814.258	-0.00341
815.464	0.00435	815.464	-0.00309
816.67	0.01018	816.67	0.00263
817.876	0.00396	817.876	-0.00265
819.082	0.00545	819.082	0.00234
820.288	0.00146	820.288	0.00382
821.495	0.00871	821.495	-0.000942197
822.701	0.01129	822.701	0.00195
823.908	0.00676	823.908	0.00349
825.115	NaN	825.115	NaN
826.322	NaN	826.322	NaN
827.529	NaN	827.529	NaN
828.736	NaN	828.736	NaN
829.944	NaN	829.944	NaN
831.151	NaN	831.151	NaN
832.359	NaN	832.359	NaN
833.567	NaN	833.567	NaN
834.775	NaN	834.775	NaN
835.983	NaN	835.983	NaN
837.191	NaN	837.191	NaN
838.4	NaN	838.4	NaN
839.608	NaN	839.608	NaN
840.817	NaN	840.817	NaN
842.025	NaN	842.025	NaN
843.234	NaN	843.234	NaN
844.443	NaN	844.443	NaN
845.653	NaN	845.653	NaN
846.862	NaN	846.862	NaN
848.071	NaN	848.071	NaN
849.281	NaN	849.281	NaN
850.491	NaN	850.491	NaN
851.7	NaN	851.7	NaN
852.91	NaN	852.91	NaN
854.121	NaN	854.121	NaN
855.331	NaN	855.331	NaN
856.541	NaN	856.541	NaN
857.752	NaN	857.752	NaN
858.962	NaN	858.962	NaN
860.173	NaN	860.173	NaN
861.384	NaN	861.384	NaN
862.595	NaN	862.595	NaN
863.806	NaN	863.806	NaN
865.018	NaN	865.018	NaN
866.229	NaN	866.229	NaN
867.441	NaN	867.441	NaN
868.653	NaN	868.653	NaN
869.865	NaN	869.865	NaN
871.077	NaN	871.077	NaN
872.289	NaN	872.289	NaN
873.501	NaN	873.501	NaN
874.714	NaN	874.714	NaN
875.926	NaN	875.926	NaN
877.139	NaN	877.139	NaN
878.352	NaN	878.352	NaN
879.565	NaN	879.565	NaN
880.778	NaN	880.778	NaN
881.991	NaN	881.991	NaN
883.204	NaN	883.204	NaN
884.418	NaN	884.418	NaN
885.632	NaN	885.632	NaN
886.845	NaN	886.845	NaN
888.059	NaN	888.059	NaN
889.273	NaN	889.273	NaN
890.488	NaN	890.488	NaN
891.702	NaN	891.702	NaN
892.916	NaN	892.916	NaN
894.131	NaN	894.131	NaN
895.346	NaN	895.346	NaN
896.561	NaN	896.561	NaN
897.776	NaN	897.776	NaN
898.991	NaN	898.991	NaN
900.206	NaN	900.206	NaN
901.422	NaN	901.422	NaN
902.637	NaN	902.637	NaN
903.853	NaN	903.853	NaN
905.069	NaN	905.069	NaN
906.285	NaN	906.285	NaN
907.501	NaN	907.501	NaN
908.717	NaN	908.717	NaN
909.933	NaN	909.933	NaN
911.15	NaN	911.15	NaN

[truncated: 44 more sheets: Figure 3f, Figure 4e, Figure 4f, Figure 4h, Figure 5c, Figure 5d, Figure 5e, Figure 5f, Supplementary Figure 1, Supplementary Figure 2, Supplementary Figure 3a, Supplementary Figure 3b, Supplementary Figure 3c, Supplementary Figure 3d, Supplementary Figure 3e, Supplementary Figure 4a, Supplementary Figure 4b, Supplementary Figure 4c, Supplementary Figure 4d, Supplementary Figure 5 …]
